# Supplementary material for: Metabolic profiles of meconium in preeclamptic and normotensive pregnancies
Source: Metabolomics. 2025 Jan 25;21(1):21. doi: 10.1007/s11306-025-02224-4 (PMC11762436; doi:10.1007/s11306-025-02224-4)
Supplement: Supplementary file 2 — Supplementary Material 2 [file 11306_2025_2224_MOESM2_ESM.xlsx]

## Sheet: Sheet1
Supplementary material for Metabolic profiles of meconium in preeclamptic and normotensive pregnancies by Toivonen E, Sikkinen J, Salonen A, Kärkkäinen O, Koistinen V, Klåvus A, Meuronen T, Heini T, Maltseva A, Niku M, Jääskeläinen T.
Corresponding author Elli Toivonen, e-mail: elli.toivonen@tuni.fi																Detection rate (1 = 100%)			Notame quality metrics					Statistics results
Molecular features that differed statistically significantly (q < .05) in meconium samples from preeclamptic and normotensive pregnancies
Feature ID (notame)	Ion mode	Alignment ID (MS-DIAL)	Retention time [min]	m/z	Tentative ID from MS-DIAL	Curated ID	Metabolite class	Metabolite Sub class	HMDB/LIPID MAPS ID	ID level	Final table	Adduct_type	S/N average	MS1 isotopic spectrum	MS/MS spectrum	Detection_rate_Study_group_2	Detection_rate_Study_group_1	Detection_rate_QC	RSD	RSD_r	D_ratio	D_ratio_r	DC_note	PE vs control fold change	PE vs control Cohen's d	Linear model PE vs control p-value	Linear model PE vs control FDR	PE vs control Mann-Whitney p-value	PE vs control Mann-Whitney FDR	MUVR RF order	MUVR RF rank
RP_pos_150_12779a3_602	RP_pos	1538	3.602	150.128	1-Methyl-3-phenylpropylamine	1-Methyl-3-phenylpropylamine	Phenolic		NA	2	x	[M+H]+	53.34	150.12779:6961 151.13114:2030 152.1345:0	91.054 (100), 150.127 (30), 133.1 (15), 91.062 (10), 150.135 (8), 105.963 (6)	1	1	1	0.0364871	0.0308161	0.0160443	2.32487	Drift_corrected	143.928	0.885653	3.02196e-10	9.60438e-06	5.43123e-09	8.62833e-05	2	2.155
HILIC_pos_329_18655a0_797	HILIC_pos	4045	0.797	329.187	Labetalol	Labetalol						[M+H]+	154.02	329.18591:26109 330.18926:17103 331.19262:6002	162.055 (100), 311.175 (56), 294.148 (32), 91.054 (25), 69.07 (22), 62.059 (21), 207.113 (20), 135.081 (20), 257.114 (15), 312.174 (14)	1	1	1	0.0304598	0.0263154	0.00999941	1.08604	Drift_corrected	61.8261	0.544184	1.363e-09	2.16595e-05	3.24592e-09	8.62833e-05	3	2.52833
HILIC_neg_403_09653a0_439	HILIC_neg	3448	0.439	403.097	w/o MS2:(5-benzoyloxy-3-chloro-4,6-dihydroxycyclohexen-1-yl)methyl benzoate							[M-H]-	19.53	403.09653:51166 404.09988:28695 405.10324:6219		1	0.98	1	0.0809493	0.0974766	0.0213895	1.01019	Drift_corrected	18.3704	0.380925	5.96078e-09	6.31485e-05	4.23036e-08	0.000448038
RP_pos_311_17545a4_783	RP_pos	7212	4.783	311.175	w/o MS2:Labetalol							[M+NH4]+	17.28	311.17545:106768 312.1788:32070 313.18216:5359		1	1	1	0.071189	0.0919185	0.0294338	1.62578	Drift_corrected	24.2869	0.561393	2.26114e-08	0.000179659	1.52931e-06	0.00299676
RP_pos_329_18665a4_783	RP_pos	8129	4.783	329.187	Labetalol	Labetalol	Pharmaceutical (antihypertensive)	Benzoic acids and derivatives	HMDB0014736	2	x	[M+H]+	206.82	329.18607:66969 330.18942:22845 331.19278:4741	162.055 (100), 91.054 (77), 294.148 (44), 311.175 (39), 190.087 (26), 207.113 (24), 179.082 (19), 164.069 (14), 162.061 (10), 294.16 (9)	1	1	1	0.0137456	0.0169439	0.00481117	2.25674	Drift_corrected	213.43	0.538148	6.15557e-08	0.000391272	2.45611e-07	0.00156076	1	1.585
HILIC_neg_327_17172a0_801	HILIC_neg	2508	0.801	327.172	w/o MS2:Labetalol							[M-H]-	34.31	327.17172:55657 328.17507:23729 329.17843:4217		1	0.98	1	0.0777232	0.058884	0.0244572	0.915099	Drift_corrected	24.1062	0.542134	1.68277e-07	0.000891361	9.825e-07	0.00283791
HILIC_pos_383_15213a0_897	HILIC_pos	5427	0.897	383.152	w/o MS2:Loratadine							[M+K]+	23.19	383.15213:42157 384.15548:15999 385.15884:9750		1	1	1	0.0660082	0.0291389	0.115225	0.0649555	Drift_corrected	0.592031	-0.999005	2.04589e-07	0.000928894	6.51615e-07	0.00230042
RP_pos_390_17319a3_987	RP_pos	11498	3.987	390.173	w/o MS2:syringin							[M+H-H2O]+	5.69	390.17319:14126 391.17654:4802 392.1799:4079		1	1	1	0.0889596	0.0702752	0.166621	0.217364	Drift_corrected	1.67162	0.969907	2.48274e-07	0.000986332	3.09096e-06	0.00377727
HILIC_pos_428_21088a3_688	HILIC_pos	6569	3.688	428.211	w/o MS2:2-amino-3-[[(6E,9E)-5-hydroxy-8-methoxy-5,9,13,14-tetramethyl-2-oxo-1-oxacyclotetradeca-6,9-dien-4-yl]sulfanyl]propanoic acid							[M+Na]+	5.74	428.21088:18250 429.21423:6077 430.21759:2487		1	1	1	0.0562418	0.0327622	0.0812741	0.0668696	Drift_corrected	0.552705	-0.900468	5.53739e-07	0.00195544	4.66414e-07	0.00220805
HILIC_neg_1082_45679a4_09	HILIC_neg	9867	4.09	1082.46	Unknown							[M-H]-	49.64	1082.45679:110285 1083.46014:107062 1084.4635:48204		1	0.98	1	0.0794957	0.0497566	0.0179675	2.26169	Drift_corrected	44.9885	0.33378	8.74431e-07	0.00223649	5.2526e-06	0.00468205
HILIC_neg_633_41864a0_449	HILIC_neg	6698	0.449	633.419	w/o MS2:isosarcophine							[M-H]-	22.69	633.41864:7281 634.42199:7214 635.42535:8061		1	1	1	0.119321	0.106767	0.165408	0.26599	Drift_corrected	0.568077	-0.738973	1.00077e-06	0.00223649	9.45874e-06	0.00546423
HILIC_neg_707_58405a0_997	HILIC_neg	7527	0.997	707.584	Unknown							[M-H]-	19.35	707.58405:5304 708.5874:2698 709.59076:0		1	1	1	0.172588	0.18848	0.295557	0.390933	Drift_corrected	1.83638	1.07517	1.14427e-06	0.00223649	1.52931e-06	0.00299676
HILIC_pos_497_19846a1_382	HILIC_pos	8770	1.382	497.198	w/o MS2:13,14-Epoxyfluprostenol isopropyl ester							[M+H-2H2O]+	6.94	497.19846:20516 498.20181:10247 499.20517:2769		1	1	1	0.188864	0.184754	0.180335	0.308914	Drift_corrected	0.586748	-0.614578	1.00077e-06	0.00223649	1.52931e-06	0.00299676
RP_neg_1119_40271a8_716	RP_neg	16650	8.716	1119.4	Unknown							[M-H]-	12.75	1119.40271:3580 1120.40606:4090 1121.40942:1508		1	0.98	1	0.218931	0.189521	0.388699	0.358615	Drift_corrected	1.92514	0.989214	1.14427e-06	0.00223649	6.56335e-06	0.00495485
RP_neg_921_40686a6_383	RP_neg	14760	6.383	921.407	Unknown							[M+Cl]-	15.9	921.40686:15409 922.41021:9079 923.41357:3780		1	1	1	0.0859018	0.10476	0.225315	0.312039	Drift_corrected	1.4085	0.944137	1.0944e-06	0.00223649	5.05984e-06	0.00468205
RP_pos_313_21542a8_005	RP_pos	7306	8.005	313.215	w/o MS2:Levonorgestrel							[M+H]+	3.56	313.21542:7091 314.21877:2791 315.22213:3293		1	1	1	0.098564	0.133468	0.194653	0.326134	Drift_corrected	0.611595	-0.958904	1.19629e-06	0.00223649	4.86462e-07	0.00220805
RP_pos_534_17371a5_843	RP_pos	20080	5.843	534.174	Unknown							[M+H]+	5.93	534.17371:4777 535.17706:1870 536.18042:1374		1	1	1	0.0776658	0.0651532	0.152261	0.135316	Drift_corrected	1.59367	0.919372	8.74431e-07	0.00223649	4.19241e-06	0.00444019
RP_neg_1117_39941a8_703	RP_neg	16640	8.703	1117.4	w/o MS2:(2S,3R,4S,5S,6R)-2-[(2R,3R,4S,5S,6R)-4,5-dihydroxy-6-(hydroxymethyl)-2-[[(3S,8R,10R,12R,14R,17S)-12-hydroxy-4,4,8,10,14-pentamethyl-17-[(2S)-6-methyl-2-[(2S,3R,4S,5S,6R)-3,4,5-trihydroxy-6-[[(2S,3R,4S,5S)-3,4,5-trihydroxyoxan-2-yl]oxymethyl]oxan-2-yl]oxyhept-5-en-2-yl]-2,3,5,6,7,9,11,12,13,15,16,17-dodecahydro-1H-cyclopenta[a]phenanthren-3-yl]oxy]oxan-3-yl]oxy-6-(hydroxymethyl)oxane-3,4,5…							[M-H]-	12.71	1117.39941:3490 1118.40276:2844 1119.40612:6047		1	1	1	0.122998	0.0660177	0.274269	0.155893	Drift_corrected	1.8097	0.999476	1.42758e-06	0.00252063	8.7972e-06	0.00546423
HILIC_neg_977_43115a1_999	HILIC_neg	9337	1.999	977.431	Unknown							[M-H]-	17.08	977.43115:6088 978.4345:5424 979.43786:4186		1	0.98	1	0.123604	0.106282	0.203337	0.290528	Drift_corrected	1.6582	0.876219	1.9373e-06	0.00307856	1.4696e-06	0.00299676
RP_neg_1005_49957a6_445	RP_neg	15768	6.445	1005.5	Unknown							[M-H]-	15.65	1005.49957:9289 1006.50292:7033 1007.50628:2368		1	1	1	0.0997196	0.0892599	0.21297	0.235481	Drift_corrected	1.45369	0.885627	1.85519e-06	0.00307856	9.12231e-06	0.00546423
RP_pos_505_21863a5_02	RP_pos	18377	5.02	505.219	w/o MS2:MLS001332387-01!Chlorhexidine55-56-1							[M+H]+	127.36	505.21863:3333408 506.22198:1067295 507.22534:224196		1	1	1	0.018308	0.0120808	0.00436083	0.927398	Drift_corrected	82.7141	0.342758	2.11192e-06	0.00319625	6.02416e-05	0.00996904
HILIC_neg_385_16913a0_603	HILIC_neg	3236	0.603	385.169	w/o MS2:Unknown (carbon number 18); PlaSMA ID-2127							[M-H]-	38.27	385.16913:42628 386.17248:9022 387.17584:7374		1	1	1	0.0407604	0.0418484	0.084261	0.0958566	Drift_corrected	0.637974	-0.923963	2.72935e-06	0.00333632	2.4515e-06	0.00337395
HILIC_neg_509_15152a2_754	HILIC_neg	4832	2.754	509.152	w/o MS2:NCGC00180643-03!2-[(2S,3S,4S)-3-[(1S)-1-acetyloxyethyl]-5-methoxycarbonyl-2-[(2S,3R,4S,5S,6R)-3,4,5-trihydroxy-6-(hydroxymethyl)oxan-2-yl]oxy-3,4-dihydro-2H-pyran-4-yl]acetic acid							[M-H]-	8.55	509.15152:12922 510.15487:3761 511.15823:4668		1	1	1	0.119298	0.123392	0.132689	0.210405	Drift_corrected	2.02392	0.753045	2.61581e-06	0.00333632	1.79204e-06	0.00299676
HILIC_neg_919_39008a2_005	HILIC_neg	8938	2.005	919.39	Unknown							[M-H]-	20.12	919.39008:4114 920.39343:3877 921.39679:2912		1	0.98	1	0.0465495	0.0367865	0.0755228	0.0890403	Drift_corrected	1.79321	0.914373	2.50674e-06	0.00333632	1.7226e-06	0.00299676
RP_neg_427_17944a6_185	RP_neg	4480	6.185	427.179	w/o MS2:NCGC00380647-01_C17H30O12_alpha-D-Glucopyranoside, alpha-D-glucopyranosyl, 3-(2-methylbutanoate)							[M-H]-	23.95	427.17944:63365 428.18279:14815 429.18615:20713		1	1	1	0.164348	0.126193	0.127572	0.287214	Drift_corrected	0.430708	-0.753568	2.72935e-06	0.00333632	2.25158e-07	0.00156076
RP_neg_924_66644a5_408	RP_neg	14800	5.408	924.666	w/o MS2:BMP 46:6							[M-2H]2-	13.56	924.66644:3470 925.66979:2474 926.67315:0		1	1	1	0.167955	0.0679278	0.266928	0.125843	Drift_corrected	1.51471	0.733152	2.40197e-06	0.00333632	1.13242e-05	0.00582677
HILIC_neg_507_08948a1_653	HILIC_neg	4794	1.653	507.089	w/o MS2:2-(2-(2-(3,4-dihydroxyphenyl)-3,5-dihydroxy-4,8-dioxo-4,8,9,10-tetrahydropyrano[2,3-f]chromen-10-yl)phenoxy)acetic acid							[M-H]-	19.76	507.08948:7963 508.09283:3051 509.09619:2061		1	1	1	0.0704386	0.0659953	0.10844	0.132768	Drift_corrected	1.68928	0.901215	3.09855e-06	0.00364733	1.93897e-06	0.00308034
HILIC_neg_254_07257a2_756	HILIC_neg	1422	2.756	254.073	w/o MS2:Zeatin							[M-2H]2-	17.58	254.07257:34519 255.07592:13617 256.07928:14296		1	1	1	0.0322539	0.0135161	0.0346596	0.0237889	Drift_corrected	2.19627	0.77497	3.37033e-06	0.00369365	1.7226e-06	0.00299676
RP_neg_431_21118a3_859	RP_neg	4639	3.859	431.211	w/o MS2:NCGC00347874-02!5-hydroxy-2,2,6,6-tetramethyl-4-[2-methyl-1-[2,4,6-trihydroxy-3-(2-methylpropanoyl)phenyl]propyl]cyclohex-4-ene-1,3-dione							[M-H]-	6.45	431.21118:23214 432.21453:7334 433.21789:5310		1	1	1	0.0735962	0.0800437	0.206258	0.280348	Drift_corrected	1.35074	0.884127	3.37033e-06	0.00369365	3.67523e-05	0.00884645
HILIC_neg_821_28741a0_899	HILIC_neg	8338	0.899	821.287	Unknown							[M-H]-	13.08	821.28741:5013 822.29076:4606 823.29412:4161		1	1	1	0.126176	0.144343	0.140035	0.191974	Drift_corrected	0.530764	-0.822302	3.51452e-06	0.00372328	1.13242e-05	0.00582677
HILIC_neg_509_10464a2_385	HILIC_neg	4824	2.385	509.105	w/o MS2:plumieride							[M-H]-	5.53	509.10464:3382 510.10799:813 511.11135:871		1	1	1	0.096968	0.0953147	0.140971	0.158624	Drift_corrected	1.87951	1.00256	3.98276e-06	0.00395563	2.26784e-06	0.00327527
HILIC_neg_511_16211a2_027	HILIC_neg	4869	2.027	511.162	w/o MS2:Glycan 2'-Fucosyllactose							[2M-H]-	2.58	511.16211:5778 512.16546:2339 513.16882:2546		1	1	1	0.216362	0.181446	0.364282	0.399596	Drift_corrected	1.80061	0.956221	3.98276e-06	0.00395563	2.09729e-06	0.0031732
HILIC_neg_316_13504a1_062	HILIC_neg	2353	1.062	316.135	w/o MS2:CHOLESTANE							[M-2H]2-	26.84	316.13504:49032 317.13839:57831 318.14175:12404		1	1	1	0.0681007	0.0601486	0.0665498	0.183756	Drift_corrected	2.59031	0.549116	4.69906e-06	0.00452562	5.87346e-06	0.00478507
HILIC_pos_671_18396a0_836	HILIC_pos	13673	0.836	671.184	w/o MS2:Malvidin-3,5-diglucoside							[M+H]+	7.63	671.18396:3731 672.18731:2082 673.19067:3897		1	1	1	0.142223	0.120982	0.204324	0.184485	Drift_corrected	1.63497	0.89307	6.77871e-06	0.00615546	4.69424e-06	0.00468205
RP_neg_433_1528a2_348	RP_neg	4675	2.348	433.153	w/o MS2:Rotenone							[M+FA-H]-	4.62	433.1528:5303 434.15615:1166 435.15951:1103		1	1	1	0.159538	0.130075	0.289898	0.261766	Drift_corrected	0.543006	-1.10637	6.77871e-06	0.00615546	6.2512e-07	0.00230042
HILIC_neg_558_2746a2_324	HILIC_neg	5633	2.324	558.275	w/o MS2:NCGC00169906-03_C30H36O9_2H-Cyclopenta[b]naphtho[2,3-d]furan-10-acetic acid, 5-(acetyloxy)-2-(3-furanyl)-3,3a,4a,5,5a,6,9,9a,10,10a-decahydro-6-(methoxycarbonyl)-1,6,9a,10a-tetramethyl-9-oxo-, methyl ester, (2R,3aR,4aS,5R,6R,9aR,10S,10aR)-							[M-H]-	6.76	558.2746:7433 559.27795:2391 560.28131:2088		1	1	1	0.117059	0.136148	0.253706	0.336915	Drift_corrected	0.666918	-0.814514	7.34601e-06	0.00631002	5.4523e-06	0.00468205
RP_pos_496_18127a8_487	RP_pos	17855	8.487	496.181	w/o MS2:NCGC00169106-02![(2R,3S,4S,5R,6R)-6-[2-(3,4-dihydroxyphenyl)ethoxy]-3,4,5-trihydroxyoxan-2-yl]methyl (E)-3-(3,4-dihydroxyphenyl)prop-2-enoate							[M+H]+	15.13	496.18127:42548 497.18462:12586 498.18798:38849		1	1	1	0.150556	0.113289	0.307776	0.233877	Drift_corrected	1.51491	0.917812	7.34601e-06	0.00631002	3.32331e-05	0.00873614
HILIC_neg_248_07806a0_996	HILIC_neg	1334	0.996	248.078	w/o MS2:Benzenesulfonic acid, dodecyl(sulfophenoxy)-							[M+FA-H]-	32.43	248.07806:27033 249.08141:4305 250.08477:2142		1	1	1	0.107254	0.104019	0.160743	0.201726	Drift_corrected	1.73083	0.931591	7.95774e-06	0.00648495	5.4523e-06	0.00468205
RP_neg_708_2887a6_845	RP_neg	11469	6.845	708.289	Unknown							[M-H]-	4.49	708.2887:5280 709.29205:4087 710.29541:1809		1	1	1	0.215926	0.0624106	0.471295	0.130825	Drift_corrected	0.612988	-1.00298	7.95774e-06	0.00648495	9.43313e-07	0.00283791
HILIC_neg_296_1192a0_988	HILIC_neg	2052	0.988	296.119	w/o MS2:NCGC00160283-01!1-(8-Quinolinyl)-beta-carboline							[M-H2O-H]2-	49.61	296.1192:69309 297.12255:17071 298.12591:2785		1	1	1	0.0385362	0.0265427	0.0757865	0.066195	Drift_corrected	1.59642	0.935797	8.28128e-06	0.00657989	1.67211e-05	0.00737477
HILIC_neg_247_0831a1_006	HILIC_neg	1327	1.006	247.083	w/o MS2:.beta.-Hydroxyethyltheophylline							[M-H2O-H]2-	60.29	247.0831:112624 248.08645:20354 249.08981:3094		1	1	1	0.15414	0.18558	0.193408	0.287351	Drift_corrected	1.85456	1.05148	8.61715e-06	0.00667977	7.32943e-06	0.00495485
HILIC_pos_402_19437a0_513	HILIC_pos	5926	0.513	402.194	w/o MS2:NCGC00385827-01!7-[[(1S,4aS,6S,8aR)-6-hydroxy-5,5,8a-trimethyl-2-methylidene-3,4,4a,6,7,8-hexahydro-1H-naphthalen-1-yl]methoxy]chromen-2-one [IIN-based on: CCMSLIB00000848158]							[M+K]+	10.93	402.19437:44227 403.19772:22198 404.20108:17034		1	1	1	0.0917079	0.0763169	0.123757	0.185317	Drift_corrected	0.559889	-0.809941	8.96581e-06	0.00678455	2.44806e-05	0.00829808
RP_pos_338_23239a4_567	RP_pos	8626	4.567	338.232	w/o MS2:ACar 12:3							[M+H]+	4.92	338.23239:4680 339.23574:1393 340.2391:0		1	1	1	0.193869	0.172102	0.371	0.320328	Drift_corrected	0.638182	-0.934132	9.70326e-06	0.00717184	1.21635e-05	0.00594573
HILIC_neg_399_14847a0_889	HILIC_neg	3409	0.889	399.148	w/o MS2:S-(5'-adenosyl)-L-methionine (SAM)							[M-H]-	157.49	399.14847:286136 400.15182:76329 401.15518:51503		1	1	1	0.0279241	0.0132432	0.0479653	0.025739	Drift_corrected	0.606454	-0.935291	1.04974e-05	0.00725282	1.55872e-05	0.00707502
RP_neg_446_19312a6_388	RP_neg	4992	6.388	446.193	w/o MS2:MLS001148176-01!29094-61-9							[M-H]-	6.97	446.19312:9506 447.19647:9886 448.19983:1950		1	1	1	0.121166	0.0288468	0.288961	0.104009	Drift_corrected	1.40517	0.818563	1.0093e-05	0.00725282	4.34063e-05	0.00932514
RP_pos_417_12585a2_052	RP_pos	13037	2.052	417.126	w/o MS2:BAY-u3405							[M+K]+	14.16	417.12585:90494 418.1292:29461 419.13256:15914		1	1	1	0.0463855	0.0311064	0.0544486	0.0713948	Drift_corrected	1.64107	0.525321	1.04974e-05	0.00725282	0.000159586	0.0137916
HILIC_pos_907_46252a0_493	HILIC_pos	17642	0.493	907.463	w/o MS2:Gracillin							[M+Na]+	9.91	907.46252:4694 908.46587:4708 909.46923:19716		1	0.98	1	0.155431	0.118066	0.17084	0.185631	Drift_corrected	1.90454	0.897273	1.09171e-05	0.00738225	5.65918e-06	0.00473182
HILIC_pos_417_12634a5_306	HILIC_pos	6307	5.306	417.126	w/o MS2:BAY-u3405							[M+H]+	4.86	417.12634:6016 418.12969:2059 419.13305:1625		1	1	1	0.171776	0.0906641	0.234259	0.167241	Drift_corrected	1.68144	0.622485	1.1804e-05	0.0078157	3.80012e-05	0.00887803
HILIC_neg_779_47717a0_425	HILIC_neg	8081	0.425	779.477	w/o MS2:Treprostinil							[M-H]-	37.33	779.47717:15061 780.48052:13015 781.48388:22478		1	0.98	1	0.11459	0.15171	0.0863722	0.377769	Drift_corrected	0.446101	-0.587334	1.22724e-05	0.00796002	4.79249e-05	0.00945788
HILIC_pos_320_22198a0_895	HILIC_pos	3842	0.895	320.222	w/o MS2:Antidesmone							[M+H]+	9.19	320.22198:12981 321.22533:5950 322.22869:3552		1	1	1	0.118467	0.119369	0.219357	0.28096	Drift_corrected	0.643687	-0.823724	1.27582e-05	0.00810963	3.10656e-05	0.00872594
RP_pos_345_18112a3_972	RP_pos	8998	3.972	345.181	w/o MS2:Formoterol hemifumarate							[M+H]+	28.93	345.18112:775698 346.18447:217427 347.18783:38826		1	1	1	0.0374832	0.0321264	0.00819632	0.363976	Drift_corrected	19.6541	0.3167	1.32621e-05	0.0082646	4.95267e-05	0.00950934
HILIC_neg_753_33527a0_698	HILIC_neg	7891	0.698	753.335	Unknown							[M-H]-	30.08	753.33527:13228 754.33862:11734 755.34198:5279		1	1	1	0.171731	0.179408	0.152865	0.27326	Drift_corrected	0.391272	-0.824983	1.37845e-05	0.00826603	1.17368e-05	0.00582677
HILIC_pos_536_3501a2_854	HILIC_pos	10021	2.854	536.35	w/o MS2:MGDG 17:1							[M+H]+	6.52	536.3501:4454 537.35345:2639 538.35681:0		1	1	1	0.305228	0.0883419	0.403372	0.171463	Drift_corrected	1.5764	0.617722	1.37845e-05	0.00826603	2.62138e-05	0.00832892
HILIC_neg_339_29028a0_448	HILIC_neg	2684	0.448	339.29	w/o MS2:5-Aminoimidazole-4-carboxamide-1-beta-D-ribofuranosyl 5'-monophosphate							[M-H]-	45.06	339.29028:7496 340.29363:8991 341.29699:10709		0.979592	0.98	1	0.116332	0.121303	0.0883894	0.361159	Drift_corrected	0.398997	-0.624429	1.48879e-05	0.00830118	5.46384e-05	0.00980806
HILIC_neg_531_13452a2_764	HILIC_neg	5206	2.764	531.135	w/o MS2:NCGC00385834-01!7-[(2S,3R,4S,5S,6R)-6-[[(2R,3R,4R)-3,4-dihydroxy-4-(hydroxymethyl)oxolan-2-yl]oxymethyl]-3,4,5-trihydroxyoxan-2-yl]oxy-6-methoxychromen-2-one							[M-H]-	4.67	531.13452:4134 532.13787:2096 533.14123:2712		1	1	1	0.268491	0.154375	0.184616	0.244301	Drift_corrected	2.82329	0.817132	1.48879e-05	0.00830118	9.12231e-06	0.00546423
RP_neg_278_10471a5_289	RP_neg	1602	5.289	278.105	w/o MS2:Metazachlor							[M-H]-	11.71	278.10471:3143 279.10806:431 280.11142:1116		1	1	1	0.223905	0.0822581	0.416454	0.163842	Drift_corrected	0.59974	-1.00175	1.48879e-05	0.00830118	1.4696e-06	0.00299676
RP_neg_509_10461a5_999	RP_neg	6833	5.999	509.105	w/o MS2:plumieride							[M-H]-	10.22	509.10461:6393 510.10796:2332 511.11132:2021		1	1	1	0.132478	0.0548016	0.205451	0.106871	Drift_corrected	1.62917	0.804141	1.43262e-05	0.00830118	4.06194e-05	0.0091532
HILIC_pos_430_35291a0_857	HILIC_pos	6659	0.857	430.353	w/o MS2:Sorbitan monostearate							[M+H]+	25.48	430.35291:12111 431.35626:2994 432.35962:1798		1	1	1	0.10764	0.0660557	0.146332	0.213111	Drift_corrected	0.55345	-0.747913	1.60737e-05	0.00851426	2.13326e-05	0.0080644
RP_neg_1115_40295a8_706	RP_neg	16630	8.706	1115.4	Unknown							[M-H]-	13.83	1115.40295:4834 1116.4063:4411 1117.40966:7618		1	1	1	0.172237	0.135368	0.373049	0.31319	Drift_corrected	1.69882	0.89852	1.60737e-05	0.00851426	8.30526e-05	0.0111343
RP_pos_567_18231a3_265	RP_pos	22084	3.265	567.182	w/o MS2:[(1aR,1bS,2S,5aS,6R,6aS)-5a-hydroxy-1a-methyl-2-[(2S,3R,4S,5S,6R)-3,4,5-trihydroxy-6-(hydroxymethyl)oxan-2-yl]oxy-1b,2,6,6a-tetrahydrooxireno[1,2]cyclopenta[4,5-b]pyran-6-yl] (2E,6S)-6-hydroxy-2,6-dimethylocta-2,7-dienoate							[2M+H]+	8.37	567.18231:18390 568.18566:6834 569.18902:5457		1	1	1	0.0523249	0.0606716	0.117394	0.17537	Drift_corrected	1.36777	0.848979	1.60737e-05	0.00851426	4.48661e-05	0.00932514
RP_pos_348_25278a5_355	RP_pos	9189	5.355	348.253	w/o MS2:MLS001076268-01!							[M+H]+	8.14	348.25278:4272 349.25613:1379 350.25949:3601		1	1	1	0.137575	0.123589	0.261036	0.274172	Drift_corrected	0.568824	-1.01924	1.80196e-05	0.00938852	2.54854e-06	0.00337395
HILIC_pos_316_24854a0_791	HILIC_pos	3746	0.791	316.249	Decanoyl-L-Carnitine	Decanoylcarnitine	Acylcarnitine		HMDB0000651	2		[M+H]+	85.36	316.24802:24824 317.25137:10538 318.25473:1392	85.028 (100), 257.175 (12), 316.247 (12), 57.033 (10), 85.101 (9), 60.081 (7), 57.07 (7), 316.252 (5), 95.085 (5), 144.103 (5)	1	1	1	0.0332624	0.0182316	0.0211076	0.0679836	Drift_corrected	0.339889	-0.590939	1.94373e-05	0.00971982	1.50478e-05	0.00703108	21	471.577
HILIC_pos_412_215a1_686	HILIC_pos	6162	1.686	412.215	w/o MS2:NCGC00380713-01_C21H35NO6S_Cysteine, S-[(6E,9E)-5-hydroxy-8-methoxy-5,9,13,14-tetramethyl-2-oxooxacyclotetradeca-6,9-dien-4-yl]-							[M+H]+	42.39	412.215:80120 413.21835:30529 414.22171:5670		1	1	1	0.0493735	0.0466634	0.100133	0.0984945	Drift_corrected	0.679708	-0.79669	2.01846e-05	0.00971982	1.99055e-05	0.0078081
HILIC_pos_488_27988a2_263	HILIC_pos	8456	2.263	488.28	w/o MS2:LPC 16:4							[M+Na]+	22.38	488.27988:31776 489.28323:8242 490.28659:2728		1	1	1	0.0504872	0.049735	0.127439	0.14541	Drift_corrected	1.32187	0.767096	2.01846e-05	0.00971982	1.73168e-05	0.00737477
HILIC_pos_509_38303a0_497	HILIC_pos	9160	0.497	509.383	w/o MS2:NCGC00347557-02!4,4,10,13,14-pentamethyl-17-(1,5,6-trihydroxy-6-methylheptan-2-yl)-2,3,5,6,7,11,12,15,16,17-decahydro-1H-cyclopenta[a]phenanthrene-2,3,12-triol							[2M+H]+	27.61	509.38303:35594 510.38638:28136 511.38974:10452		1	1	1	0.101624	0.0790648	0.290511	0.184393	Drift_corrected	0.741526	-0.904337	1.94373e-05	0.00971982	4.34063e-05	0.00932514
RP_pos_428_20953a2_629	RP_pos	13647	2.629	428.21	w/o MS2:2-amino-3-[[(6E,9E)-5-hydroxy-8-methoxy-5,9,13,14-tetramethyl-2-oxo-1-oxacyclotetradeca-6,9-dien-4-yl]sulfanyl]propanoic acid							[M+H-2H2O]+	4.36	428.20953:12086 429.21288:7650 430.21624:5486		1	1	1	0.0862229	0.0633593	0.149197	0.129492	Drift_corrected	0.593735	-0.938772	2.01846e-05	0.00971982	2.86202e-06	0.00363739
HILIC_neg_288_06625a2_75	HILIC_neg	1906	2.75	288.066	w/o MS2:MMV001499							[M-H]-	12.61	288.06625:6367 289.0696:3050 290.07296:214		1	1	1	0.235793	0.1855	0.186684	0.231849	Drift_corrected	2.51697	0.828993	2.17609e-05	0.00988005	1.01671e-05	0.00556964
HILIC_neg_294_10385a1_022	HILIC_neg	2006	1.022	294.104	w/o MS2:PILOCARPINE NITRATE							[M-2H]2-	16.68	294.10385:47410 295.1072:240040 296.11056:90200		1	1	1	0.0750656	0.0669478	0.0320906	0.12911	Drift_corrected	2.49529	0.541167	2.17609e-05	0.00988005	3.80012e-05	0.00887803
HILIC_neg_517_15466a1_306	HILIC_neg	4982	1.306	517.155	w/o MS2:NCGC00381233-01_C21H28O12_alpha-D-Glucopyranoside, 4-O-[(2E)-1-oxo-3-phenyl-2-propen-1-yl]-beta-D-fructofuranosyl							[M-H]-	6.95	517.15466:4680 518.15801:2182 519.16137:1268		1	1	1	0.227407	0.15055	0.325926	0.233387	Drift_corrected	1.7031	0.948798	2.09589e-05	0.00988005	1.01671e-05	0.00556964
RP_neg_401_16367a4_702	RP_neg	3922	4.702	401.164	w/o MS2:NCGC00380572-01!4-[(3R,3aR,6S,6aR)-6-(4-hydroxy-3,5-dimethoxyphenyl)-1,3,3a,4,6,6a-hexahydrofuro[3,4-c]furan-3-yl]-2,6-dimethoxyphenol [IIN-based on: CCMSLIB00000847713]							[M-H]-	13.3	401.16367:35196 402.16702:9361 403.17038:2697		1	1	1	0.11204	0.104762	0.148684	0.17346	Drift_corrected	0.455649	-0.964987	2.17609e-05	0.00988005	3.46719e-06	0.0039464
HILIC_neg_337_31119a0_419	HILIC_neg	2660	0.419	337.311	w/o MS2:cis-13-Docosenoic acid							[M-H]-	41.55	337.31119:12305 338.31454:6239 339.3179:5110		1	1	1	0.133061	0.0671221	0.0804649	0.147796	Drift_corrected	0.48222	-0.549874	2.25915e-05	0.0101127	7.79275e-05	0.0108596
RP_neg_399_14774a6_421	RP_neg	3851	6.421	399.148	w/o MS2:S-(5'-adenosyl)-L-methionine (SAM)							[M-H]-	14.94	399.14774:78171 400.15109:19271 401.15445:7630		1	1	1	0.0213865	0.0247615	0.0384288	0.0457601	Drift_corrected	0.599071	-0.887412	2.34518e-05	0.0102102	2.20817e-05	0.0080644
RP_neg_545_15106a8_589	RP_neg	8037	8.589	545.151	w/o MS2:NCGC00384547-01!6-methoxy-7-[3,4,5-trihydroxy-6-[(3,4,5-trihydroxy-6-methyloxan-2-yl)oxymethyl]oxan-2-yl]oxychromen-2-one							[M+FA-H]-	13.6	545.15106:15563 546.15441:5055 547.15777:8143		1	1	1	0.0763476	0.0470841	0.193463	0.116361	Drift_corrected	1.41111	0.82873	2.34518e-05	0.0102102	0.000209317	0.0151841
HILIC_neg_164_03528a0_486	HILIC_neg	516	0.486	164.035	w/o MS2:Phthalamic acid							[M-H]-	28.45	164.03528:8312 165.03863:2435 166.04199:368		1	1	1	0.111089	0.115223	0.14835	0.341375	Drift_corrected	1.59958	0.590102	2.43426e-05	0.0103154	6.02416e-05	0.00996904
HILIC_neg_799_44891a0_685	HILIC_neg	8222	0.685	799.449	w/o MS2:NCGC00380181-01_C41H66O15_1-O-[(2beta,3beta,5xi,9xi,18xi)-2,23,29-Trihydroxy-28-oxo-3-(beta-D-xylopyranosyloxy)olean-12-en-28-yl]-beta-D-glucopyranose							[2M-H]-	53.5	799.44891:58394 800.45226:65408 801.45562:21035		1	1	1	0.100751	0.099627	0.0846767	0.164324	Drift_corrected	2.27279	0.786584	2.43426e-05	0.0103154	8.04519e-05	0.0109708
HILIC_pos_345_28305a0_751	HILIC_pos	4480	0.751	345.283	w/o MS2:alkylresorcinol C17:1 put							[M+H]+	40.93	345.28305:44452 346.2864:10567 347.28976:1085		1	1	1	0.0351811	0.0402075	0.0189172	0.282908	Drift_corrected	0.274748	-0.56181	2.62202e-05	0.0106837	8.30526e-05	0.0111343
RP_neg_1320_15088a5_801	RP_neg	17278	5.801	1320.15	Unknown							[M-H]-	22.08	1320.15088:11342 1321.15423:5633 1322.15759:6472		1	1	1	0.213393	0.158298	0.339237	0.287132	Drift_corrected	0.518322	-0.99292	2.62202e-05	0.0106837	3.60198e-06	0.0039464
RP_neg_817_32245a5_435	RP_neg	13215	5.435	817.322	w/o MS2:Utilin							[M-H]-	36.29	817.32245:75753 818.3258:41070 819.32916:21733		1	1	1	0.0600583	0.0598622	0.113625	0.14724	Drift_corrected	0.61719	-0.892415	2.62202e-05	0.0106837	1.17368e-05	0.00582677
RP_neg_917_41217a7_046	RP_neg	14694	7.046	917.412	Unknown	Unknown						[M-H]-	147.23	917.41119:17395 918.41454:14033 919.4179:5752	383.152 (100), 917.41 (44), 383.165 (11), 917.351 (9), 917.471 (9), 917.39 (9), 211.764 (8), 917.439 (7), 279.611 (7), 264.28 (7)	1	1	1	0.147393	0.176863	0.211555	0.352078	Drift_corrected	0.555143	-0.820833	2.7209e-05	0.0109463	1.79324e-05	0.00737477	17	343.175
RP_neg_547_29425a4_582	RP_neg	8127	4.582	547.294	w/o MS2:Cymarine							[M-H]-	12.1	547.29425:27079 548.2976:11256 549.30096:3020		1	1	1	0.101168	0.0722423	0.231854	0.268302	Drift_corrected	1.35228	0.705353	2.82325e-05	0.0112161	0.000128772	0.0131044
HILIC_neg_385_10199a2_454	HILIC_neg	3229	2.454	385.102	w/o MS2:17-Phenoxy trinor prostaglandin F2.alpha.							[M-H]-	10	385.10199:10801 386.10534:4560 387.1087:1293		1	1	1	0.125157	0.132355	0.178007	0.203783	Drift_corrected	1.63215	0.832036	3.03886e-05	0.0112304	1.85687e-05	0.00737477
HILIC_neg_517_46289a0_422	HILIC_neg	4990	0.422	517.463	Unknown							[M-H]-	27.8	517.46289:3275 518.46624:3529 519.4696:5314		1	0.98	1	0.126408	0.118444	0.212858	0.208694	Drift_corrected	0.655442	-0.75484	3.03886e-05	0.0112304	9.13342e-05	0.0116545
HILIC_pos_400_17841a0_895	HILIC_pos	5867	0.895	400.178	w/o MS2:MLS002153821-01!Lumicolchicine gamma6901-14-0							[M+NH4]+	5.47	400.17841:19328 401.18176:8685 402.18512:13257		1	1	1	0.0947994	0.0406244	0.16176	0.106215	Drift_corrected	0.638484	-0.791964	3.03886e-05	0.0112304	3.21322e-05	0.00872594
HILIC_pos_460_41476a0_411	HILIC_pos	7566	0.411	460.415	w/o MS2:betulin							[M+H]+	13.55	460.41476:10210 461.41811:7266 462.42147:11021		1	1	1	0.0922337	0.115031	0.0977024	0.233998	Drift_corrected	0.483648	-0.711591	3.03886e-05	0.0112304	8.30526e-05	0.0111343
HILIC_pos_737_51031a0_497	HILIC_pos	15226	0.497	737.51	w/o MS2:PA 39:4							[M+ACN+H]+	22.01	737.51031:6994 738.51366:5403 739.51702:41586		1	1	1	0.134302	0.131558	0.228756	0.357804	Drift_corrected	0.64344	-0.676675	3.03886e-05	0.0112304	7.30995e-05	0.0105095
RP_neg_584_23303a7_895	RP_neg	9141	7.895	584.233	Unknown							[M-H]-	76.69	584.23303:74445 585.23638:25406 586.23974:14084		1	1	1	0.192984	0.0786747	0.307963	0.129417	Drift_corrected	1.4481	0.640034	2.9292e-05	0.0112304	8.84915e-05	0.0114761
RP_neg_254_07251a4_19	RP_neg	1275	4.19	254.073	w/o MS2:Zeatin							[M-2H]2-	89.55	254.07251:419437 255.07586:91797 256.07922:9477		1	1	1	0.0804177	0.0935391	0.108714	0.20766	Drift_corrected	1.65783	0.630248	3.15235e-05	0.0115159	9.13342e-05	0.0116545
HILIC_neg_411_18448a0_604	HILIC_neg	3551	0.604	411.184	w/o MS2:MMV688467							[M-H]-	27.83	411.18448:71603 412.18783:22203 413.19119:19743		1	1	1	0.0784529	0.0920638	0.131917	0.181861	Drift_corrected	0.668908	-0.660076	3.39131e-05	0.0121104	3.43694e-05	0.00873614
HILIC_neg_763_48175a0_418	HILIC_neg	7960	0.418	763.482	Unknown							[2M-H]-	42.23	763.48175:22325 764.4851:19337 765.48846:21816		1	0.98	1	0.0991087	0.10351	0.0677228	0.223291	Drift_corrected	0.41892	-0.560125	3.39131e-05	0.0121104	0.000164511	0.0137916
HILIC_neg_443_17419a1_998	HILIC_neg	3917	1.998	443.174	w/o MS2:Unknown (carbon number 12); PlaSMA ID-1174							[M-H]-	40.79	443.17419:104996 444.17754:31651 445.1809:16503		1	1	1	0.0501757	0.0584905	0.0824707	0.165778	Drift_corrected	1.56244	0.783074	3.64712e-05	0.0125992	2.71232e-05	0.00853251
RP_pos_255_17392a4_643	RP_pos	4645	4.643	255.174	w/o MS2:ESTRADIOL-17ALPHA							[M+H]+	3.41	255.17392:4663 256.17727:1246 257.18063:553		1	1	1	0.308242	0.161412	0.341354	0.266163	Drift_corrected	0.45909	-0.907786	3.64712e-05	0.0125992	5.05984e-06	0.00468205
RP_pos_288_21686a5_711	RP_pos	6112	5.711	288.217	w/o MS2:Octanoyl-L-Carnitine							[M+H]+	9.8	288.21686:136809 289.22021:35321 290.22357:4591		1	1	1	0.0246453	0.0286364	0.0209608	0.0659805	Drift_corrected	0.514606	-0.499176	3.64712e-05	0.0125992	3.60198e-06	0.0039464
HILIC_neg_531_13416a2_475	HILIC_neg	5205	2.475	531.134	w/o MS2:NCGC00385834-01!7-[(2S,3R,4S,5S,6R)-6-[[(2R,3R,4R)-3,4-dihydroxy-4-(hydroxymethyl)oxolan-2-yl]oxymethyl]-3,4,5-trihydroxyoxan-2-yl]oxy-6-methoxychromen-2-one							[M+FA-H]-	4.61	531.13416:17534 532.13751:5157 533.14087:1655		1	1	1	0.163138	0.117811	0.264021	0.225577	Drift_corrected	1.61119	0.816	4.06481e-05	0.0129188	2.44806e-05	0.00829808
HILIC_neg_799_30426a0_89	HILIC_neg	8216	0.89	799.304	Unknown							[2M-H]-	20.95	799.30426:41337 800.30761:24258 801.31097:12891		1	1	1	0.08383	0.0739734	0.0799459	0.105018	Drift_corrected	0.462614	-0.787715	4.06481e-05	0.0129188	4.95267e-05	0.00950934
HILIC_pos_260_18585a1_099	HILIC_pos	2337	1.099	260.186	NTBC Hexanoylcarnitine	Hexanoylcarnitine	Acylcarnitine	Fatty acid esters	HMDB0000756	1	x	[M+H]+	42.24	260.18576:12585 261.18911:3691 262.19247:943	260.185 (100), 85.028 (17), 260.216 (17), 201.11 (11), 156.041 (9), 70.067 (9), 157.06 (8), 201.115 (6), 260.197 (5), 87.978 (4)	1	1	1	0.02266	0.0182001	0.0238191	0.0381538	Drift_corrected	0.493079	-0.703683	3.92086e-05	0.0129188	2.62138e-05	0.00832892	23	539.15
HILIC_pos_609_27057a0_691	HILIC_pos	12128	0.691	609.271	w/o MS2:Khivorin							[M+H]+	10.4	609.27057:25347 610.27392:20280 611.27728:5769		1	1	1	0.161899	0.1068	0.182508	0.362269	Drift_corrected	1.79595	0.588105	4.06481e-05	0.0129188	3.43694e-05	0.00873614
RP_neg_429_12183a2_314	RP_neg	4541	2.314	429.122	w/o MS2:Bis(trimethylsilyl) lorazepam							[2M-H]-	3.49	429.12183:10188 430.12518:3253 431.12854:4917		1	1	1	0.180162	0.0873064	0.301143	0.164314	Drift_corrected	0.53793	-0.96391	4.06481e-05	0.0129188	7.32943e-06	0.00495485
RP_neg_507_0899a5_956	RP_neg	6779	5.956	507.09	w/o MS2:2-(2-(2-(3,4-dihydroxyphenyl)-3,5-dihydroxy-4,8-dioxo-4,8,9,10-tetrahydropyrano[2,3-f]chromen-10-yl)phenoxy)acetic acid							[M-H]-	12.44	507.0899:16452 508.09325:4335 509.09661:5290		1	1	1	0.17624	0.144463	0.27454	0.297771	Drift_corrected	1.64559	0.771413	4.06481e-05	0.0129188	0.000110263	0.0126021
RP_neg_821_43268a8_589	RP_neg	13299	8.589	821.433	w/o MS2:Glycyrrhizic Acid, Ammonium Salt							[M-H2O-H]-	107.21	821.43268:65204 822.43603:34908 823.43939:13442		1	1	1	0.0213633	0.0193511	0.0384263	0.0340828	Drift_corrected	1.63182	0.831966	4.06481e-05	0.0129188	0.000375592	0.019186
RP_neg_917_41156a6_902	RP_neg	14693	6.902	917.412	Unknown							[M-H]-	36.61	917.41156:28627 918.41491:14893 919.41827:9296		1	1	1	0.0642113	0.03744	0.0654861	0.0901695	Drift_corrected	0.592009	-0.58735	4.06481e-05	0.0129188	3.32331e-05	0.00873614
HILIC_neg_1149_36975a0_938	HILIC_neg	10018	0.938	1149.37	Unknown							[M-H]-	13.73	1149.36975:3592 1150.3731:2637 1151.37646:3306		1	1	1	0.108528	0.115721	0.215879	0.271088	Drift_corrected	1.58671	0.912603	4.21368e-05	0.0131293	2.44806e-05	0.00829808
RP_pos_285_25751a8_484	RP_pos	5944	8.484	285.258	Unknown	Unknown						[M+H-H2O]+	33.2	285.25766:31890 286.26101:27648 287.26437:5094	285.257 (100), 189.162 (17), 203.18 (15), 268.263 (13), 149.133 (11), 81.069 (11), 175.148 (10), 95.085 (10), 135.117 (9), 197.133 (8)	1	1	1	0.0589753	0.0389775	0.0796778	0.0666832	Drift_corrected	1.72383	0.817654	4.21368e-05	0.0131293	0.000298156	0.0175432	4	23.0183
HILIC_neg_251_05194a6_656	HILIC_neg	1389	6.656	251.052	w/o MS2:Perseitol							[M+FA-H]-	13.53	251.05194:10778 252.05529:1589 253.05865:2259		1	1	1	0.0975189	0.129987	0.143231	0.229589	Drift_corrected	1.72567	0.757667	4.86157e-05	0.013206	0.000169577	0.0139947
HILIC_neg_607_40369a0_449	HILIC_neg	6384	0.449	607.404	w/o MS2:Diosmetin 7-O-rutinoside							[M-H2O-H]-	43.57	607.40369:13371 608.40704:13484 609.4104:4355		0.979592	1	1	0.18706	0.1352	0.147604	0.394697	Drift_corrected	0.43373	-0.635799	4.86157e-05	0.013206	6.63796e-05	0.0100913
HILIC_neg_924_38965a2_588	HILIC_neg	8965	2.588	924.39	Unknown							[M+FA-H]-	8.34	924.38965:5028 925.393:2152 926.39636:4280		0.979592	1	1	0.293113	0.127014	0.0927736	0.330758	Drift_corrected	0.233489	-0.711898	4.69141e-05	0.013206	3.21322e-05	0.00872594
HILIC_pos_316_24847a0_5	HILIC_pos	3745	0.5	316.248	w/o MS2:ACar 10:0							[M+H-2H2O]+	66.42	316.24847:186581 317.25182:94631 318.25518:12894		1	1	1	0.0465667	0.0437401	0.0355469	0.186145	Drift_corrected	0.382398	-0.598363	4.69141e-05	0.013206	6.85525e-05	0.0101781
HILIC_pos_330_26407a0_756	HILIC_pos	4080	0.756	330.264	w/o MS2:Putative (3-hydroxyhexadecanoyl)glycine (aka Commendamide)							[M+CH3OH+H]+	116.01	330.26407:878408 331.26742:315506 332.27078:35725		1	1	1	0.0207949	0.0220642	0.0103945	0.179113	Drift_corrected	0.272532	-0.520135	4.69141e-05	0.013206	4.06194e-05	0.0091532
HILIC_pos_348_25327a1_505	HILIC_pos	4556	1.505	348.253	w/o MS2:MLS001076268-01!							[M+H]+	7.24	348.25327:5586 349.25662:1967 350.25998:416		1	1	1	0.158336	0.136775	0.272603	0.237487	Drift_corrected	0.601203	-0.867278	4.86157e-05	0.013206	3.32331e-05	0.00873614
HILIC_pos_482_15063a0_9	HILIC_pos	8260	0.9	482.151	w/o MS2:MLS002154099-01!Talampicillin hydrochloride39878-70-1							[M+H]+	15.72	482.15063:12076 483.15398:4169 484.15734:4257		1	1	1	0.165828	0.119363	0.189252	0.183103	Drift_corrected	0.415075	-0.884767	4.69141e-05	0.013206	4.95267e-05	0.00950934
RP_neg_1304_15576a7_045	RP_neg	17234	7.045	1304.16	Unknown							[M-H]-	33.31	1304.15576:22485 1305.15911:18798 1306.16247:7005		1	1	1	0.167585	0.114897	0.216646	0.214112	Drift_corrected	0.470863	-0.913135	4.36763e-05	0.013206	1.67211e-05	0.00737477
RP_neg_383_15433a6_871	RP_neg	3550	6.871	383.154	w/o MS2:MLS001148466-01!79794-75-5							[M-H]-	52.15	383.15433:334649 384.15768:83263 385.16104:132038		1	1	1	0.0190035	0.0106031	0.0379238	0.0305375	Drift_corrected	0.638482	-0.871826	4.69141e-05	0.013206	1.55872e-05	0.00707502
RP_neg_429_15857a6_523	RP_neg	4543	6.523	429.159	w/o MS2:2-((5-(3,4-Dimethoxybenzyl)-4-methyl-4H-1,2,4-triazol-3-yl)thio)-N-(4-methoxyphenyl)acetamide							[M-H]-	15.2	429.15857:35363 430.16192:12079 431.16528:5972		1	1	1	0.13069	0.143011	0.210634	0.383982	Drift_corrected	0.547183	-0.91176	4.86157e-05	0.013206	6.56335e-06	0.00495485
RP_neg_656_2605a5_73	RP_neg	10585	5.73	656.26	w/o MS2:NCGC00384589-01![(2R,3R,4S,5R,6R)-6-[2-(3,4-dihydroxyphenyl)ethoxy]-3,5-dihydroxy-4-[(2S,3R,4R,5R,6S)-3,4,5-trihydroxy-6-methyloxan-2-yl]oxyoxan-2-yl]methyl (E)-3-(4-hydroxy-3-methoxyphenyl)prop-2-enoate							[M-H]-	9.95	656.2605:3162 657.26385:3207 658.26721:490		1	1	1	0.0940805	0.0454326	0.269505	0.148355	Drift_corrected	1.22014	0.627226	4.36763e-05	0.013206	0.000145623	0.0135686
RP_neg_772_2168a4_161	RP_neg	12542	4.161	772.217	Unknown							[M-H]-	15.24	772.2168:25854 773.22015:9318 774.22351:9048		1	0.98	1	0.0558399	0.0514264	0.0638148	0.105525	Drift_corrected	0.410431	-0.831735	4.69141e-05	0.013206	9.12231e-06	0.00546423
RP_neg_934_48328a8_612	RP_neg	14932	8.612	934.483	w/o MS2:KHLNSMERVEWLRKKLQDVHNF/-3							[M-H]-	24.52	934.48328:11976 935.48663:6572 936.48999:2133		1	1	1	0.132974	0.0540241	0.424218	0.175685	Drift_corrected	1.26434	0.741372	4.86157e-05	0.013206	0.000498498	0.0215494
RP_pos_260_18573a3_886	RP_pos	4851	3.886	260.186	w/o MS2:ACar 6:0							[M+NH4]+	14.66	260.18573:44497 261.18908:10127 262.19244:1751		1	1	1	0.0658384	0.0700303	0.0714477	0.154876	Drift_corrected	0.500282	-0.694661	4.52682e-05	0.013206	5.4523e-06	0.00468205
RP_pos_480_11362a6_804	RP_pos	16895	6.804	480.114	w/o MS2:NCGC00385624-01!(2S,3S,4S,5R,6S)-6-[2-(3,4-dihydroxyphenyl)-5-hydroxy-4-oxochromen-7-yl]oxy-3,4,5-trihydroxyoxane-2-carboxylic acid							[M+H]+	7.44	480.11362:8264 481.11697:1605 482.12033:5588		1	1	1	0.0885364	0.0852781	0.152115	0.177746	Drift_corrected	0.629626	-0.822066	4.86157e-05	0.013206	3.67523e-05	0.00884645
HILIC_neg_547_10742a2_484	HILIC_neg	5445	2.484	547.107	w/o MS2:Ceftazidime							[M-H]-	11.32	547.10742:4242 548.11077:1728 549.11413:2635		1	1	1	0.209822	0.15127	0.326465	0.317357	Drift_corrected	1.76483	0.884558	5.40721e-05	0.0133219	2.53333e-05	0.00829808
HILIC_neg_663_11346a6_407	HILIC_neg	7071	6.407	663.113	w/o MS2:NAD+							[M+Cl]-	12.35	663.11346:27522 664.11681:10000 665.12017:3145		1	1	1	0.0872613	0.0853564	0.0702923	0.0700694	Drift_corrected	0.464661	-0.798981	5.40721e-05	0.0133219	2.53333e-05	0.00829808
HILIC_neg_667_42371a0_441	HILIC_neg	7133	0.441	667.424	w/o MS2:Prostaglandin A2							[M+FA-H]-	74.7	667.42371:19388 668.42706:18340 669.43042:6047		1	0.98	1	0.182538	0.144228	0.143154	0.394019	Drift_corrected	0.447904	-0.534202	5.40721e-05	0.0133219	0.000334807	0.0183095
HILIC_neg_893_31268a1_207	HILIC_neg	8779	1.207	893.313	Unknown							[M-H]-	26.01	893.31268:17080 894.31603:10721 895.31939:4774		1	1	1	0.0858565	0.0686015	0.134232	0.106554	Drift_corrected	0.498113	-0.940477	5.40721e-05	0.0133219	3.55421e-05	0.00882249
HILIC_pos_288_21719a0_881	HILIC_pos	3020	0.881	288.217	Octanoyl-L-Carnitine							[M+H]+	36.01	288.21686:19522 289.22021:5292 290.22357:739	85.028 (100), 288.217 (13), 229.144 (10), 57.07 (8), 85.034 (7), 144.1 (6)	1	1	1	0.023218	0.0233253	0.0196828	0.0504496	Drift_corrected	0.459842	-0.590812	5.40721e-05	0.0133219	3.10656e-05	0.00872594
HILIC_pos_367_15698a0_707	HILIC_pos	5034	0.707	367.157	w/o MS2:3-O-Feruloylquinic acid							[M+H]+	3.86	367.15698:23234 368.16033:8496 369.16369:7939		1	1	1	0.063915	0.0897303	0.120885	0.226116	Drift_corrected	0.667574	-0.807969	5.40721e-05	0.0133219	6.85525e-05	0.0101781
HILIC_pos_415_36133a0_711	HILIC_pos	6261	0.711	415.361	w/o MS2:(+)-.gamma.-Tocopherol							[M+H]+	15.91	415.36133:15746 416.36468:5655 417.36804:2105		1	1	1	0.0267025	0.0208889	0.0237777	0.072876	Drift_corrected	0.427956	-0.665725	5.03747e-05	0.0133219	0.000124853	0.0130064
HILIC_pos_487_10666a1_223	HILIC_pos	8404	1.223	487.107	w/o MS2:Cytidine 5'-diphosphocholine							[M+Na]+	5.33	487.10666:5800 488.11001:1812 489.11337:1718		0.979592	1	1	0.128711	0.162487	0.150789	0.250928	Drift_corrected	0.468749	-0.828587	5.21929e-05	0.0133219	6.85525e-05	0.0101781
RP_neg_1304_15723a5_318	RP_neg	17237	5.318	1304.16	Unknown							[M-H]-	35.07	1304.15723:16682 1305.16058:7843 1306.16394:4053		1	1	1	0.265264	0.142234	0.405338	0.285578	Drift_corrected	0.530631	-0.925611	5.21929e-05	0.0133219	7.32943e-06	0.00495485
RP_neg_383_15396a7_045	RP_neg	3549	7.045	383.154	w/o MS2:MLS001148466-01!79794-75-5							[M-H]-	84.19	383.15396:1104889 384.15731:336604 385.16067:63929		1	1	1	0.128354	0.0538383	0.149486	0.114969	Drift_corrected	0.457857	-0.842339	5.03747e-05	0.0133219	7.32943e-06	0.00495485
RP_pos_392_18906a4_961	RP_pos	11594	4.961	392.189	w/o MS2:S-HEXYL-GLUTATHIONE							[M+NH4]+	259.45	392.18906:702586 393.19241:239544 394.19577:40811		1	1	1	0.00793432	0.0106179	0.0124036	0.0262616	Drift_corrected	1.62047	0.723053	5.21929e-05	0.0133219	0.000733471	0.0244796
RP_pos_872_40839a8_484	RP_pos	33550	8.484	872.408	Unknown							[M+H]+	9.87	872.40839:3187 873.41174:2656 874.4151:4366		1	1	1	0.459631	0.169741	0.236628	0.283201	Drift_corrected	2.66672	0.661183	5.21929e-05	0.0133219	0.000164511	0.0137916
HILIC_neg_351_16339a0_499	HILIC_neg	2829	0.499	351.163	w/o MS2:3-Dehydroepiandrosterone sulfate							[M-H2O-H]-	19.27	351.16339:27301 352.16674:17884 353.1701:7954		1	1	1	0.0662902	0.0515939	0.0704539	0.0884233	Drift_corrected	0.544154	-0.60189	6.0095e-05	0.0133562	8.84915e-05	0.0114761
HILIC_neg_399_2211a0_683	HILIC_neg	3414	0.683	399.221	w/o MS2:Sunitinib Malate (Sutent)							[M-H]-	322.55	399.2211:255223 400.22445:133453 401.22781:22212		1	1	1	0.0645327	0.0687676	0.130868	0.16087	Drift_corrected	1.50915	0.815502	5.80212e-05	0.0133562	0.000197159	0.0147744
HILIC_neg_574_26349a1_456	HILIC_neg	5901	1.456	574.263	Unknown							[M-H]-	13.54	574.26349:15098 575.26684:6816 576.2702:4135		1	0.98	1	0.145163	0.130866	0.135357	0.328275	Drift_corrected	0.381054	-0.75886	5.60142e-05	0.0133562	2.80621e-05	0.00857323
HILIC_neg_685_09546a6_407	HILIC_neg	7287	6.407	685.095	Unknown							[2M-H]-	10.89	685.09546:9951 686.09881:3282 687.10217:1683		1	1	1	0.13614	0.125841	0.136693	0.110092	Drift_corrected	0.507311	-0.853266	5.80212e-05	0.0133562	2.90315e-05	0.00862073
HILIC_pos_218_08133a4_723	HILIC_pos	1489	4.723	218.081	w/o MS2:5-Methoxytryptophan							[M+H]+	17.55	218.08133:36430 219.08468:8349 220.08804:875		1	1	1	0.130652	0.11635	0.0877661	0.391947	Drift_corrected	0.447349	-0.511183	6.0095e-05	0.0133562	7.54774e-05	0.010706
HILIC_pos_287_2001a0_713	HILIC_pos	2990	0.713	287.2	w/o MS2:(3S)-7-O-methylvestitol							[M+H]+	3.35	287.2001:10310 288.20345:3094 289.20681:2448		1	1	1	0.105666	0.0512451	0.201099	0.106142	Drift_corrected	0.661074	-0.805994	5.60142e-05	0.0133562	5.64495e-05	0.00990853
HILIC_pos_398_32693a0_498	HILIC_pos	5828	0.498	398.327	w/o MS2:MAG 20:3							[M+NH4]+	127.14	398.32693:982875 399.33028:616527 400.33364:1126003		1	1	1	0.02812	0.0164367	0.0117885	0.142319	Drift_corrected	0.226763	-0.464524	5.80212e-05	0.0133562	0.000180148	0.0142739
RP_neg_1290_17773a6_93	RP_neg	17207	6.93	1290.18	Unknown							[M-H]-	42.09	1290.17773:18337 1291.18108:8741 1292.18444:4834		1	1	1	0.172144	0.143147	0.236273	0.25229	Drift_corrected	0.519941	-0.808497	5.80212e-05	0.0133562	1.01671e-05	0.00556964
RP_neg_240_05679a3_228	RP_neg	1074	3.228	240.057	w/o MS2:1-(4-chlorophenyl)isoquinoline M+H							[M-2H]2-	25.4	240.05679:48808 241.06014:3495 242.0635:0		1	1	1	0.116695	0.113815	0.221796	0.26557	Drift_corrected	0.617509	-0.867383	5.60142e-05	0.0133562	6.56335e-06	0.00495485
RP_neg_387_14795a2_671	RP_neg	3617	2.671	387.148	w/o MS2:Cetirizine							[M-H]-	5.78	387.14795:4558 388.1513:2054 389.15466:1435		1	1	1	0.104992	0.11843	0.137933	0.18043	Drift_corrected	0.435282	-0.966436	6.0095e-05	0.0133562	9.45874e-06	0.00546423
RP_neg_420_18445a5_137	RP_neg	4321	5.137	420.184	w/o MS2:NCGC00381128-01_C18H26O10_4-(beta-D-Glucopyranosyloxy)benzyl 2,3-dihydroxy-3-methylbutanoate							[M-H]-	12.85	420.18445:6974 421.1878:2770 422.19116:1195		1	1	1	0.24198	0.183172	0.381946	0.340897	Drift_corrected	1.73288	0.742953	5.60142e-05	0.0133562	0.000433032	0.0203532
RP_neg_545_2785a5_657	RP_neg	8057	5.657	545.279	w/o MS2:NCGC00380242-01_C30H42O9_Card-20(22)-enolide, 1,3-bis(acetyloxy)-14,15-epoxy-7,21-dihydroxy-4,4,8-trimethyl-, (1alpha,3alpha,7alpha,9xi,13alpha,15beta,17alpha)-							[M-H]-	42.81	545.2785:81459 546.28185:32092 547.28521:9123		1	1	1	0.0793343	0.042412	0.228784	0.153949	Drift_corrected	1.28979	0.696012	5.80212e-05	0.0133562	0.000512641	0.0215737
RP_pos_367_15677a6_977	RP_pos	10181	6.977	367.157	w/o MS2:3-O-Feruloylquinic acid							[M+H]+	5.12	367.15677:26618 368.16012:6968 369.16348:4854		1	1	1	0.0938813	0.12002	0.131305	0.257869	Drift_corrected	0.547698	-0.794954	6.0095e-05	0.0133562	2.20817e-05	0.0080644
RP_pos_371_15198a5_33	RP_pos	10428	5.33	371.152	w/o MS2:NCGC00384593-01![3-hydroxy-3-methyl-1-(7-oxofuro[3,2-g]chromen-9-yl)oxybutan-2-yl] 3-methylbutanoate [IIN-based on: CCMSLIB00000848936]							[M+H-2H2O]+	3.71	371.15198:7359 372.15533:1913 373.15869:2854		1	1	1	0.0874447	0.0890412	0.100908	0.124932	Drift_corrected	0.437222	-0.936503	6.0095e-05	0.0133562	6.80987e-06	0.00495485
HILIC_pos_288_21704a0_5	HILIC_pos	3019	0.5	288.217	w/o MS2:NCGC00180556-02_C15H26O4_(1S,4R,4aS,8aS)-1,2-Bis(hydroxymethyl)-5,5,8a-trimethyl-1,4,4a,5,6,7,8,8a-octahydro-1,4-naphthalenediol							[M+H]+	17.08	288.21704:38761 289.22039:22267 290.22375:5261		1	1	1	0.0574358	0.0650329	0.0584528	0.15704	Drift_corrected	0.4989	-0.645386	6.22377e-05	0.0133651	6.63796e-05	0.0100913
RP_neg_397_13229a6_356	RP_neg	3800	6.356	397.132	w/o MS2:methyl 2-((3-(benzo[d][1,3]dioxol-5-yl)-4-oxo-6-propyl-4H-chromen-7-yl)oxy)acetate							[M-H]-	8.22	397.13229:17776 398.13564:3372 399.139:22207		1	1	1	0.10785	0.0701213	0.16432	0.166096	Drift_corrected	0.536162	-0.880132	6.22377e-05	0.0133651	1.79324e-05	0.00737477
RP_neg_933_47791a8_583	RP_neg	14923	8.583	933.478	w/o MS2:(2S,3S,4S,5R,6R)-6-[[(3S,6aR,6bS,8aS,14bR)-8a-carboxy-4,4,6a,6b,11,11,14b-heptamethyl-1,2,3,4a,5,6,7,8,9,10,12,12a,14,14a-tetradecahydropicen-3-yl]oxy]-3-hydroxy-4-[(2S,3R,4R,5R,6S)-3,4,5-trihydroxy-6-methyloxan-2-yl]oxy-5-[(2S,3R,4S,5R)-3,4,5-trihydroxyoxan-2-yl]oxyoxane-2-carboxylic acid							[M-H]-	86.54	933.47791:37139 934.48126:22220 935.48462:6396		1	1	1	0.0332579	0.0373424	0.106443	0.121178	Drift_corrected	1.26336	0.730032	6.22377e-05	0.0133651	0.000527153	0.0217454
RP_pos_316_24826a7_006	RP_pos	7497	7.006	316.248	Decanoyl-L-Carnitine	Decanoylcarnitine	Acylcarnitine	Fatty acid esters	HMDB0000651	1	x	[M+H]+	16.12	316.24802:12131 317.25137:3845 318.25473:335	85.028 (100), 316.249 (48), 60.08 (22), 144.102 (18), 257.173 (17), 140.069 (16), 179.033 (14), 155.143 (13), 132.043 (12), 81.07 (9)	1	1	1	0.0208537	0.0234388	0.013816	0.0882173	Drift_corrected	0.408634	-0.487075	6.22377e-05	0.0133651	8.17955e-06	0.00530386	12	146.363
RP_pos_480_11371a6_982	RP_pos	16896	6.982	480.114	w/o MS2:NCGC00385624-01!(2S,3S,4S,5R,6S)-6-[2-(3,4-dihydroxyphenyl)-5-hydroxy-4-oxochromen-7-yl]oxy-3,4,5-trihydroxyoxane-2-carboxylic acid							[M+H]+	9.11	480.11371:25678 481.11706:7911 482.12042:8970		1	1	1	0.07235	0.033788	0.0691676	0.0580998	Drift_corrected	0.494195	-0.684132	6.22377e-05	0.0133651	5.11786e-05	0.00950934
HILIC_neg_400_22437a0_683	HILIC_neg	3422	0.683	400.224	w/o MS2:methyl (1S,12S,13E)-13-ethylidene-18-(hydroxymethyl)-4-methoxy-8,15-diazapentacyclo[10.5.1.0??,???.0??,???.0?????,?????]octadeca-2,4,6,8-tetraene-18-carboxylate							[M-H]-	53.03	400.22437:26506 401.22772:9649 402.23108:2748		1	1	1	0.0555856	0.0572387	0.111394	0.128213	Drift_corrected	1.49886	0.810261	6.44514e-05	0.0134763	0.000209317	0.0151841
HILIC_neg_495_17218a1_02	HILIC_neg	4612	1.02	495.172	w/o MS2:Unknown (carbon number 27); PlaSMA ID-2656							[M+FA-H]-	29.91	495.17218:32511 496.17553:10539 497.17889:7915		1	1	1	0.208654	0.141497	0.326215	0.231309	Drift_corrected	1.69866	0.94964	6.44514e-05	0.0134763	6.22259e-05	0.0100873
HILIC_neg_767_31433a0_71	HILIC_neg	7992	0.71	767.314	Unknown							[M-H]-	27.42	767.31433:19608 768.31768:10347 769.32104:4099		1	1	1	0.10776	0.0756105	0.0895935	0.141593	Drift_corrected	0.4043	-0.783734	6.44514e-05	0.0134763	5.11786e-05	0.00950934
RP_pos_422_2717a6_887	RP_pos	13323	6.887	422.272	w/o MS2:Phe-Lys-Lys							[M+H-H2O]+	8.93	422.2717:38548 423.27505:14395 424.27841:3439		1	0.96	1	0.0525821	0.0636754	0.0568503	0.109097	Drift_corrected	1.91529	0.832306	6.44514e-05	0.0134763	4.79249e-05	0.00945788
HILIC_pos_370_29575a0_735	HILIC_pos	5109	0.735	370.296	w/o MS2:MAG 18:3							[M+NH4]+	168.27	370.29575:2156602 371.2991:1025160 372.30246:1006320		1	1	1	0.0304915	0.0285538	0.0101358	0.354031	Drift_corrected	0.191569	-0.397651	6.67382e-05	0.0136844	0.000100383	0.0121891
HILIC_pos_443_18369a1_849	HILIC_pos	7023	1.849	443.184	w/o MS2:PA 18:4							[M+H]+	5.07	443.18369:6532 444.18704:3453 445.1904:702		1	1	1	0.115035	0.0557118	0.28758	0.151441	Drift_corrected	1.34921	0.851123	6.67382e-05	0.0136844	3.21322e-05	0.00872594
RP_neg_706_2749a5_316	RP_neg	11418	5.316	706.275	Unknown	Unknown						[2M-H]-	14.99	706.27612:4445 707.27947:858 708.28283:2354	383.154 (100), 246.076 (75), 706.577 (73), 706.275 (41), 397.129 (30), 109.242 (23), 706.59 (22), 672.704 (21), 706.33 (21), 245.069 (21)	1	1	1	0.114732	0.0748092	0.179792	0.196712	Drift_corrected	0.516357	-0.899167	6.67382e-05	0.0136844	7.60306e-06	0.00503275	7	94.0967
HILIC_neg_232_05925a2_429	HILIC_neg	1168	2.429	232.059	w/o MS2:2-Deoxyribose 5-phosphate							[M-H]-	11.37	232.05925:5173 233.0626:960 234.06596:200		1	1	1	0.269521	0.133562	0.443868	0.231043	Drift_corrected	0.64869	-0.752208	6.91004e-05	0.0140779	0.000169577	0.0139947
HILIC_neg_871_39465a0_777	HILIC_neg	8630	0.777	871.395	w/o MS2:(3S,5S,8R,10R,13R,14S,17R)-14-hydroxy-3-[(2S,3R,4R,5R,6S)-3-hydroxy-4-methoxy-6-methyl-5-[(2S,3R,4S,5S,6R)-3,4,5-trihydroxy-6-[[(2R,3R,4S,5S,6R)-3,4,5-trihydroxy-6-(hydroxymethyl)oxan-2-yl]oxymethyl]oxan-2-yl]oxyoxan-2-yl]oxy-13-methyl-17-(5-oxo-2H-furan-3-yl)-1,2,3,4,5,6,7,8,9,11,12,15,16,17-tetradecahydrocyclopenta[a]phenanthrene-10-carbaldehyde							[M+Cl]-	10.45	871.39465:7656 872.398:4865 873.40136:4137		1	1	1	0.156668	0.0823821	0.420227	0.245187	Drift_corrected	0.740081	-0.834005	7.15402e-05	0.0141223	6.42714e-05	0.0100913
RP_neg_1306_16748a6_847	RP_neg	17242	6.847	1306.17	Unknown							[M-H]-	18.69	1306.16748:3154 1307.17083:1177 1308.17419:0		1	1	1	0.260173	0.143249	0.505845	0.312371	Drift_corrected	0.553371	-0.938297	7.15402e-05	0.0141223	1.17368e-05	0.00582677
RP_neg_415_2157a5_005	RP_neg	4220	5.005	415.216	w/o MS2:methyl (1R,4aS,9S,10S)-10-acetyloxy-5,9-dihydroxy-1,4a-dimethyl-2-oxo-7-propan-2-yl-10,10a-dihydro-9H-phenanthrene-1-carboxylate							[M-H]-	14.5	415.2157:26882 416.21905:6934 417.22241:4486		1	1	1	0.040565	0.0418208	0.0877472	0.0897287	Drift_corrected	1.41376	0.716295	7.15402e-05	0.0141223	0.000985389	0.0269439
RP_pos_247_2052a9_417	RP_pos	4368	9.417	247.205	w/o MS2:Pechueloic Acid							[M+NH4]+	8.36	247.2052:14306 248.20855:3142 249.21191:2699		1	1	1	0.0807631	0.0632207	0.0747246	0.159001	Drift_corrected	0.668046	-0.300582	7.15402e-05	0.0141223	6.42714e-05	0.0100913
RP_pos_329_24716a9_163	RP_pos	8145	9.163	329.247	w/o MS2:Docosahexaenoic acid							[M+CH3OH+H]+	6.9	329.24716:15497 330.25051:6517 331.25387:3566		1	1	1	0.113029	0.093324	0.193574	0.178183	Drift_corrected	0.670594	-0.788661	7.15402e-05	0.0141223	3.80012e-05	0.00887803
HILIC_neg_445_19019a2_298	HILIC_neg	3948	2.298	445.19	w/o MS2:methyl (1S,4aS,6R,7S,7aS)-5,6-dihydroxy-7-(hydroxymethyl)-1-[(2S,3R,4S,5S,6R)-3,4,5-trihydroxy-6-(hydroxymethyl)oxan-2-yl]oxy-1,4a,5,6,7,7a-hexahydrocyclopenta[c]pyran-4-carboxylate							[M-H]-	10.71	445.19019:10314 446.19354:2718 447.1969:2056		1	1	1	0.0576118	0.0299899	0.149146	0.0835891	Drift_corrected	1.36007	0.885093	7.406e-05	0.0141794	6.02416e-05	0.00996904
HILIC_pos_322_23834a1_209	HILIC_pos	3883	1.209	322.238	w/o MS2:NCGC00169651-02!(E)-1-(4-hydroxy-3-methoxyphenyl)dodec-4-en-3-one							[M+H]+	7.95	322.23834:3498 323.24169:1526 324.24505:515		1	1	1	0.140107	0.125536	0.204821	0.226879	Drift_corrected	0.469436	-0.941873	7.406e-05	0.0141794	4.19912e-05	0.00932514
HILIC_pos_406_2048a3_704	HILIC_pos	6028	3.704	406.205	w/o MS2:NCGC00380878-01_C18H28O9_Cyclopentaneacetic acid, 2-[(2Z)-5-(hexopyranosyloxy)-2-penten-1-yl]-3-oxo-, (1R,2R)-							[M+H]+	6.31	406.2048:11262 407.20815:4933 408.21151:4221		1	1	1	0.0943904	0.0715973	0.178847	0.179204	Drift_corrected	0.686042	-0.719948	7.406e-05	0.0141794	4.19912e-05	0.00932514
RP_neg_597_23114a6_253	RP_neg	9454	6.253	597.231	w/o MS2:NCGC00347608-02_C30H38O11_7,11-Methano-2H,4H-oxireno[1,8]cycloocta[1,2-f][2]benzopyran-8-acetic acid, 4-(3-furanyl)dodecahydro-alpha,11-dihydroxy-4a,7,9,9-tetramethyl-2,13-dioxo-10-(1-oxopropoxy)-, methyl ester, (alphaR,4R,4aR,7S,8S,10S,11S,11aR,12aS)-							[M-H]-	7.79	597.23114:12338 598.23449:6738 599.23785:7235		1	1	1	0.193723	0.109087	0.191418	0.210635	Drift_corrected	0.458595	-0.891788	7.406e-05	0.0141794	2.53333e-05	0.00829808
RP_neg_816_10138a9_598	RP_neg	13189	9.598	816.101	Unknown							[M-H]-	16.89	816.10138:3550 817.10473:2619 818.10809:2426		1	1	1	0.110248	0.0535989	0.111238	0.145979	Drift_corrected	2.02481	0.540562	7.406e-05	0.0141794	0.000121045	0.0128199
HILIC_neg_281_07608a1_308	HILIC_neg	1805	1.308	281.076	w/o MS2:3-Methyluridine							[M-H]-	11.8	281.07608:10916 282.07943:2308 283.08279:262		1	1	1	0.120638	0.131301	0.211247	0.255253	Drift_corrected	1.5208	0.857417	7.66622e-05	0.014417	3.43694e-05	0.00873614
HILIC_pos_505_21866a4_089	HILIC_pos	9021	4.089	505.219	w/o MS2:MLS001332387-01!Chlorhexidine55-56-1							[M+H]+	34.43	505.21866:890173 506.22201:358838 507.22537:68676		1	1	1	0.0195797	0.0230579	0.00469771	1.46696	Drift_corrected	58.0775	0.34021	7.66622e-05	0.014417	0.000197159	0.0147744
RP_pos_701_29559a4_96	RP_pos	28756	4.96	701.296	w/o MS2:N-((S)-1,2,3-trimethoxy-10-(((S)-1-(8-methoxy-3,4-dihydro-1H-pyrido[4,3-b]indol-2(5H)-yl)-4-(methylthio)-1-oxobutan-2-yl)amino)-9-oxo-5,6,7,9-tetrahydrobenzo[a]heptalen-7-yl)acetamide							[M+K]+	8.97	701.29559:13030 702.29894:4314 703.3023:3579		1	1	1	0.0998025	0.0578108	0.197377	0.163538	Drift_corrected	1.46038	0.696144	7.66622e-05	0.014417	0.00149494	0.0315187
RP_neg_901_37677a8_551	RP_neg	14480	8.551	901.377	Unknown							[M-H]-	13.38	901.37677:4169 902.38012:2604 903.38348:3842		1	0.98	1	0.223313	0.150604	0.320115	0.218863	Drift_corrected	1.73586	0.773971	7.93492e-05	0.0148346	0.000817277	0.0251866
HILIC_neg_580_2019a2_404	HILIC_neg	5981	2.404	580.202	w/o MS2:9-(4-hydroxy-3,5-dimethoxyphenyl)-4-[3,4,5-trihydroxy-6-(hydroxymethyl)oxan-2-yl]oxy-5a,6,8a,9-tetrahydro-5H-[2]benzofuro[6,5-f][1,3]benzodioxol-8-one							[M-H]-	5.21	580.2019:6352 581.20525:3800 582.20861:2204		1	1	1	0.126289	0.134245	0.299126	0.331872	Drift_corrected	1.3474	0.759812	8.49879e-05	0.0151746	5.83167e-05	0.00990853
HILIC_neg_635_36182a0_429	HILIC_neg	6720	0.429	635.362	w/o MS2:3-O-protocatechuoyl ceanothic acid 2-methyl ester							[M-H2O-H]-	26.63	635.36182:9467 636.36517:7029 637.36853:2450		1	1	1	0.0651025	0.0356663	0.0516226	0.0828915	Drift_corrected	0.453703	-0.591795	8.21236e-05	0.0151746	0.00018566	0.0144229
HILIC_pos_482_15143a1_218	HILIC_pos	8261	1.218	482.151	w/o MS2:MLS002154099-01!Talampicillin hydrochloride39878-70-1							[M+NH4]+	20.18	482.15143:121675 483.15478:37391 484.15814:17109		1	1	1	0.0438891	0.0337214	0.0431854	0.0547556	Drift_corrected	0.403912	-0.845283	8.49879e-05	0.0151746	6.63796e-05	0.0100913
HILIC_pos_503_10248a2_504	HILIC_pos	8968	2.504	503.102	w/o MS2:Rhodiolin							[M+H]+	4.61	503.10248:3235 504.10583:2409 505.10919:843		1	0.98	1	0.110447	0.09897	0.10295	0.119471	Drift_corrected	0.487338	-0.792779	8.49879e-05	0.0151746	0.000121045	0.0128199
HILIC_pos_517_27301a1_246	HILIC_pos	9412	1.246	517.273	w/o MS2:Unknown (carbon number 25); PlaSMA ID-2740							[M+H]+	6.07	517.27301:11988 518.27636:8100 519.27972:5884		1	1	1	0.168579	0.133465	0.181038	0.294361	Drift_corrected	0.592482	-0.608084	8.49879e-05	0.0151746	0.000132805	0.0131044
RP_neg_384_15729a6_82	RP_neg	3569	6.82	384.157	w/o MS2:Meropenem [M+H]							[M-H]-	20.29	384.15729:22724 385.16064:52240 386.164:15462		1	1	1	0.0187027	0.0231465	0.0372584	0.0560209	Drift_corrected	0.6284	-0.880424	8.49879e-05	0.0151746	3.43694e-05	0.00873614
RP_neg_691_55176a4_495	RP_neg	11145	4.495	691.552	Unknown							[M-2H]2-	29.63	691.55176:13549 692.55511:2915 693.55847:622		1	1	1	0.115181	0.142361	0.15085	0.280553	Drift_corrected	0.50433	-0.960003	8.21236e-05	0.0151746	1.73168e-05	0.00737477
RP_pos_386_19928a4_82	RP_pos	11272	4.82	386.199	w/o MS2:Flecainide							[M+H]+	4.93	386.19928:10117 387.20263:3824 388.20599:4379		1	1	1	0.111306	0.127466	0.151311	0.257184	Drift_corrected	0.457295	-0.894225	8.49879e-05	0.0151746	1.85687e-05	0.00737477
HILIC_pos_384_18283a1_248	HILIC_pos	5458	1.248	384.183	w/o MS2:"NCGC00160170-01!6,7-Dimethoxy-1-[2-(2,3,4-trimethoxy-phenyl)-vinyl]-3,4-dihydro-isoquinoline"							[M+CH3OH+H]+	7.04	384.18283:15461 385.18618:4701 386.18954:5255		1	1	1	0.119291	0.116984	0.1591	0.165551	Drift_corrected	0.536587	-0.856677	8.79449e-05	0.0152736	5.2882e-05	0.00965643
HILIC_pos_393_20944a1_276	HILIC_pos	5699	1.276	393.209	w/o MS2:Octaethylene glycol							[M+H]+	18.52	393.20944:25866 394.21279:12544 395.21615:3334		1	1	1	0.0504083	0.065855	0.1062	0.140476	Drift_corrected	0.745853	-0.690732	8.79449e-05	0.0152736	0.00010358	0.0121891
HILIC_pos_687_45801a1_19	HILIC_pos	14106	1.19	687.458	w/o MS2:TAG 39:8							[M+H]+	6.69	687.45801:4505 688.46136:3613 689.46472:1659		1	1	1	0.0590712	0.0519048	0.11131	0.0876434	Drift_corrected	1.43932	0.82544	8.79449e-05	0.0152736	6.02416e-05	0.00996904
HILIC_pos_757_39465a1_209	HILIC_pos	15562	1.209	757.395	w/o MS2:PI 29:5							[M+H]+	4.28	757.39465:3478 758.398:1717 759.40136:1835		1	1	1	0.117861	0.106767	0.221935	0.193762	Drift_corrected	0.52607	-0.908872	8.79449e-05	0.0152736	5.46384e-05	0.00980806
RP_pos_360_15494a4_104	RP_pos	9815	4.104	360.155	w/o MS2:Capecitabine							[M+NH4]+	5.68	360.15494:23294 361.15829:5315 362.16165:2132		1	1	1	0.0780724	0.0473757	0.206243	0.16858	Drift_corrected	1.24738	0.559171	8.79449e-05	0.0152736	0.000409146	0.0199078
HILIC_neg_309_12656a0_998	HILIC_neg	2262	0.998	309.127	w/o MS2:MLS002153178-01!Tyrphostin AG 527133550-32-0							[M-2H]2-	10.19	309.12656:17858 310.12991:13609 311.13327:42547		1	1	1	0.135625	0.176856	0.131701	0.334274	Drift_corrected	1.88852	0.716167	9.09973e-05	0.0155488	0.00010358	0.0121891
HILIC_neg_386_17258a0_595	HILIC_neg	3243	0.595	386.173	w/o MS2:Amisulpride N-Oxide							[M-H]-	13.36	386.17258:4218 387.17593:2535 388.17929:0		1	1	1	0.0601773	0.045701	0.126114	0.0953358	Drift_corrected	0.685544	-0.778587	9.09973e-05	0.0155488	8.84915e-05	0.0114761
HILIC_pos_981_61438a1_371	HILIC_pos	18369	1.371	981.614	Unknown							[M+H]+	18.31	981.61438:20596 982.61773:13198 983.62109:8271		0.979592	0.96	1	0.0620018	0.0448893	0.0349726	0.146921	Drift_corrected	0.246057	-0.597246	9.09973e-05	0.0155488	0.00010358	0.0121891
HILIC_neg_398_1355a0_51	HILIC_neg	3395	0.51	398.135	w/o MS2:MLS001076859-01!							[M-H]-	19.83	398.1355:7568 399.13885:9077 400.14221:3753		1	1	1	0.0739179	0.0864936	0.112615	0.182162	Drift_corrected	0.618081	-0.750729	9.41479e-05	0.0157485	0.000215653	0.0153631
HILIC_pos_394_19696a5_879	HILIC_pos	5718	5.879	394.197	w/o MS2:Glu-Val-Phe							[M+H]+	12.69	394.19696:31088 395.20031:8764 396.20367:3564		1	1	1	0.0756916	0.0995512	0.0675203	0.216763	Drift_corrected	0.503341	-0.644672	9.41479e-05	0.0157485	6.22259e-05	0.0100873
HILIC_pos_691_1864a0_837	HILIC_pos	14171	0.837	691.186	w/o MS2:Tenuifoliside B							[M+H]+	15.84	691.1864:11825 692.18975:10091 693.19311:4933		1	0.96	1	0.126334	0.153416	0.0470241	0.209729	Drift_corrected	2.6794	0.448866	9.41479e-05	0.0157485	6.22259e-05	0.0100873
RP_pos_991_41235a8_468	RP_pos	35846	8.468	991.412	Unknown							[2M+H]+	13.5	991.41235:9107 992.4157:3227 993.41906:7339		1	1	1	0.0842451	0.0854622	0.193837	0.228028	Drift_corrected	1.39155	0.786128	9.41479e-05	0.0157485	0.000484716	0.0213309
HILIC_neg_253_06461a1_57	HILIC_neg	1404	1.57	253.065	w/o MS2:Unknown (carbon number 8); PlaSMA ID-1074							[M-H]-	11.59	253.06461:20524 254.06796:3846 255.07132:2952		1	1	1	0.101733	0.0610677	0.231462	0.153197	Drift_corrected	1.38899	0.801911	0.000100755	0.0159314	5.83167e-05	0.00990853
HILIC_neg_349_16589a0_698	HILIC_neg	2806	0.698	349.166	w/o MS2:Cys-Ala-Arg							[M-H]-	14.04	349.16589:7641 350.16924:3634 351.1726:0		1	1	1	0.0647865	0.0408266	0.103436	0.0760853	Drift_corrected	0.64282	-0.726918	0.000100755	0.0159314	0.000169577	0.0139947
HILIC_neg_530_18231a1_337	HILIC_neg	5189	1.337	530.182	Unknown							[M-H]-	4.4	530.18231:3908 531.18566:2564 532.18902:385		1	1	1	0.159711	0.125361	0.219118	0.244386	Drift_corrected	1.78047	0.779494	0.000100755	0.0159314	6.42714e-05	0.0100913
HILIC_neg_647_39819a0_44	HILIC_neg	6874	0.44	647.398	w/o MS2:PtdIns-(5)-P1 (1,2-dioctanoyl)							[M-H]-	43.13	647.39819:24955 648.40154:23574 649.4049:37340		1	1	1	0.152314	0.0790266	0.108785	0.144396	Drift_corrected	0.468182	-0.590986	0.000100755	0.0159314	0.000639836	0.0231543
HILIC_neg_767_34259a1_998	HILIC_neg	7994	1.998	767.343	Unknown							[M-H]-	18.13	767.34259:20789 768.34594:11606 769.3493:3819		1	1	1	0.0728268	0.028489	0.0728732	0.0533595	Drift_corrected	0.424421	-0.668881	0.000100755	0.0159314	0.000113753	0.0126374
HILIC_neg_855_40222a0_53	HILIC_neg	8538	0.53	855.402	w/o MS2:NCGC00381010-01!5-[(3S,8R,10R,13R,14S,17R)-3-[4-[4,5-dihydroxy-6-(hydroxymethyl)-3-(3,4,5-trihydroxy-6-methyloxan-2-yl)oxyoxan-2-yl]oxy-3,5-dihydroxy-6-(hydroxymethyl)oxan-2-yl]oxy-14-hydroxy-10,13-dimethyl-1,2,3,6,7,8,9,11,12,15,16,17-dodecahydrocyclopenta[a]phenanthren-17-yl]pyran-2-one							[M-H]-	21.29	855.40222:8293 856.40557:8778 857.40893:5857		1	0.98	1	0.0827807	0.0865971	0.260397	0.294246	Drift_corrected	0.724988	-0.825977	0.000100755	0.0159314	4.63718e-05	0.00932514
HILIC_pos_428_20944a3_4	HILIC_pos	6566	3.4	428.209	w/o MS2:2-amino-3-[[(6E,9E)-5-hydroxy-8-methoxy-5,9,13,14-tetramethyl-2-oxo-1-oxacyclotetradeca-6,9-dien-4-yl]sulfanyl]propanoic acid							[M+H]+	3.9	428.20944:6388 429.21279:2005 430.21615:1809		1	1	1	0.0795619	0.0611641	0.154217	0.105088	Drift_corrected	0.645764	-0.858919	9.73996e-05	0.0159314	7.30995e-05	0.0105095
RP_neg_1364_17517a5_567	RP_neg	17371	5.567	1364.18	Unknown							[M-H]-	24.18	1364.17517:9708 1365.17852:4931 1366.18188:1848		1	0.98	1	0.131616	0.082436	0.227745	0.210296	Drift_corrected	1.40615	0.59636	9.73996e-05	0.0159314	0.000306953	0.0177324
RP_neg_467_2088a8_588	RP_neg	5581	8.588	467.209	w/o MS2:Staurosporine							[M-H]-	21.39	467.2088:37734 468.21215:8279 469.21551:4417		1	1	1	0.0345981	0.0241524	0.104537	0.076017	Drift_corrected	1.26085	0.69994	0.000100755	0.0159314	0.000774333	0.0246769
RP_neg_846_44696a6_395	RP_neg	13663	6.395	846.447	Unknown							[M-H]-	11.17	846.44696:3904 847.45031:2688 848.45367:2852		0.959184	0.9	1	0.21168	0.129419	0.187986	0.23687	Drift_corrected	0.328392	-0.812353	9.73996e-05	0.0159314	1.09254e-05	0.00582677
RP_pos_526_15521a7_499	RP_pos	19606	7.499	526.155	w/o MS2:NCGC00380543-01![(2R,3S,4S,5R,6R)-6-[(5,8-dihydroxy-4-oxo-2,3-dihydro-1H-naphthalen-1-yl)oxy]-3,4,5-trihydroxyoxan-2-yl]methyl 3,4,5-trihydroxybenzoate							[M+ACN+H]+	17.08	526.15521:26972 527.15856:7665 528.16192:26913		1	1	1	0.0388297	0.0526368	0.129123	0.19324	Drift_corrected	1.20514	0.667521	0.000100755	0.0159314	0.000306953	0.0177324
HILIC_neg_1145_3772a0_939	HILIC_neg	10013	0.939	1145.38	Unknown							[M-H]-	14.32	1145.3772:5476 1146.38055:3030 1147.38391:4949		1	1	1	0.0815559	0.0990006	0.181745	0.244125	Drift_corrected	1.46955	0.919688	0.000107791	0.0162361	5.11786e-05	0.00950934
HILIC_neg_461_18506a3_057	HILIC_neg	4144	3.057	461.185	w/o MS2:NCGC00347678-02!7-(3,4-dihydroxyphenyl)-1-(4-hydroxyphenyl)-5-[(2S,3R,4S,5R)-3,4,5-trihydroxyoxan-2-yl]oxyheptan-3-one							[M-H]-	7.12	461.18506:4884 462.18841:1149 463.19177:1904		1	1	1	0.0773078	0.076451	0.180459	0.247964	Drift_corrected	1.383	0.810377	0.000104218	0.0162361	7.79275e-05	0.0108596
HILIC_neg_643_28937a1_477	HILIC_neg	6808	1.477	643.289	w/o MS2:LPI 22:6							[M-H]-	5.57	643.28937:3684 644.29272:1856 645.29608:1223		1	1	1	0.169455	0.0752225	0.161722	0.23893	Drift_corrected	0.379248	-0.764324	0.000107791	0.0162361	0.000124853	0.0130064
HILIC_neg_813_35602a1_209	HILIC_neg	8303	1.209	813.356	Unknown	Unknown						[M+FA-H]-	29.82	813.35522:8624 814.35857:5037 815.36193:3715	383.154 (100), 186.103 (38), 231.551 (31), 429.194 (30), 248.262 (28), 813.353 (27), 400.699 (27), 194.773 (26), 663.434 (19), 383.165 (18)	1	1	1	0.0505445	0.033963	0.0836305	0.0524857	Drift_corrected	0.518735	-0.925827	0.000107791	0.0162361	6.42714e-05	0.0100913	20	462.472
HILIC_pos_518_32202a1_241	HILIC_pos	9442	1.241	518.322	w/o MS2:1-Hexadecanoyl-sn-glycero-3-phosphocholine							[M+Na]+	10.35	518.32202:32982 519.32537:14290 520.32873:12205		1	1	1	0.0718921	0.111712	0.128364	0.31553	Drift_corrected	0.771716	-0.489483	0.000107791	0.0162361	0.000117346	0.0126818
RP_neg_1069_44849a7_1	RP_neg	16328	7.1	1069.45	Unknown							[M+FA-H]-	33.47	1069.44849:41357 1070.45184:28808 1071.4552:20596		1	1	1	0.0505235	0.0439463	0.0851715	0.0884209	Drift_corrected	0.684924	-0.628749	0.000104218	0.0162361	6.02416e-05	0.00996904
RP_pos_421_3056a4_958	RP_pos	13277	4.958	421.306	w/o MS2:N-Oleoyl-N-methyltaurine							[M+H]+	4.19	421.3056:4058 422.30895:1384 423.31231:0		1	1	1	0.118087	0.110927	0.199574	0.174676	Drift_corrected	0.579839	-0.886927	0.000107791	0.0162361	1.79324e-05	0.00737477
RP_pos_622_25671a1_682	RP_pos	25246	1.682	622.257	Unknown							[M+H]+	5.69	622.25671:5918 623.26006:2107 624.26342:1910		1	1	1	0.106255	0.0707079	0.135354	0.118497	Drift_corrected	1.74587	0.605727	0.000107791	0.0162361	0.000458202	0.0207978
RP_pos_641_36365a8_626	RP_pos	26214	8.626	641.364	w/o MS2:(2S,3R,4S,5R)-2-{[2-hydroxy-22-(2-hydroxypropan-2-yl)-3,8,8,17,19-pentamethyl-23,24-dioxaheptacyclo[19.2.1.0??,?????.0??,?????.0???,?????.0???,????.0????,?????]tetracos-4-en-9-yl]oxy}oxane-3,4,5-triol							[M+CH3OH+H]+	7.11	641.36365:6067 642.367:2869 643.37036:2112		1	1	1	0.14796	0.130302	0.259626	0.285652	Drift_corrected	1.49345	0.71068	0.000107791	0.0162361	0.000909797	0.0262076
RP_pos_849_2229a5_711	RP_pos	32964	5.711	849.223	w/o MS2:YPSKPDNPGEDAPAEDMAKYYSALRHYINLITRQRY/5							[M+H]+	9.32	849.2229:3684 850.22625:2464 851.22961:3862		1	1	1	0.0790412	0.11804	0.223459	0.391221	Drift_corrected	1.25235	0.681237	0.000104218	0.0162361	0.000409146	0.0199078
HILIC_neg_501_70462a1_975	HILIC_neg	4717	1.975	501.705	Unknown							[M-H]-	38.66	501.70462:4080 502.70797:3170 503.71133:1203		1	0.98	1	0.111432	0.0834114	0.193087	0.18074	Drift_corrected	1.52547	0.806807	0.000111478	0.0166338	6.85525e-05	0.0101781
HILIC_pos_529_29474a5_528	HILIC_pos	9782	5.528	529.295	w/o MS2:PA 24:3							[M+H]+	5.65	529.29474:7300 530.29809:3956 531.30145:3066		1	1	1	0.101926	0.0449823	0.209691	0.102317	Drift_corrected	0.655409	-0.803267	0.000111478	0.0166338	5.64495e-05	0.00990853
HILIC_pos_597_2879a2_174	HILIC_pos	11806	2.174	597.288	w/o MS2:Astaxanthin							[M+CH3OH+H]+	3.98	597.2879:11449 598.29125:4310 599.29461:8255		1	1	1	0.026657	0.040581	0.0688231	0.13805	Drift_corrected	1.32375	0.791776	0.000115281	0.0168842	8.84915e-05	0.0114761
RP_neg_426_19574a2_617	RP_neg	4458	2.617	426.196	w/o MS2:2-Amino-N-[4-[4-(1,2-benzisothiazol-3-yl)-1-piperazinyl]butyl]-5-hydroxybenzamide							[M-H]-	3.33	426.19574:3192 427.19909:2652 428.20245:1237		1	1	1	0.147487	0.0969113	0.214339	0.128524	Drift_corrected	0.51693	-0.956229	0.000115281	0.0168842	1.45261e-05	0.00688861
RP_neg_454_26294a8_972	RP_neg	5207	8.972	454.263	w/o MS2:Leukotriene E4 methyl ester							[M-H]-	67.55	454.26294:83655 455.26629:25990 456.26965:11307		1	1	1	0.0280836	0.0170942	0.0626924	0.0477847	Drift_corrected	1.33619	0.651515	0.000115281	0.0168842	0.000397665	0.0196807
RP_pos_285_18478a3_803	RP_pos	5926	3.803	285.185	w/o MS2:1,4-Androstadiene-3,17-dione; LC-APPI-QQ; MS2; CE							[M+H]+	4.32	285.18478:9381 286.18813:3318 287.19149:2666		1	1	1	0.0800837	0.0836284	0.0937034	0.141851	Drift_corrected	0.495693	-0.75885	0.000115281	0.0168842	3.00324e-05	0.00867471
HILIC_neg_383_15347a0_525	HILIC_neg	3191	0.525	383.153	w/o MS2:MLS001148466-01!79794-75-5							[M-H2O-H]-	51.03	383.15347:258196 384.15682:58319 385.16018:23362		1	1	1	0.0632569	0.0553326	0.0894011	0.123743	Drift_corrected	0.558434	-0.768384	0.000119205	0.0172994	0.000141227	0.0135157
HILIC_pos_344_05884a6_399	HILIC_pos	4420	6.399	344.059	Unknown	Unknown						[M+Na]+	21.25	344.05801:4546 345.06136:2141 346.06472:316	344.058 (100), 344.156 (78), 147.112 (71), 133.086 (69), 298.332 (63), 152.082 (61), 344.162 (60), 298.341 (37), 147.12 (27), 101.491 (27)	1	1	1	0.0548169	0.0558734	0.0629338	0.0601407	Drift_corrected	0.561236	-0.816491	0.000119205	0.0172994	6.22259e-05	0.0100873	25	542.25
HILIC_neg_317_62671a0_989	HILIC_neg	2379	0.989	317.627	Unknown							[M-H]-	18.79	317.62671:3131 318.63006:3019 319.63342:503		1	0.98	1	0.252285	0.124161	0.381903	0.200025	Drift_corrected	1.64108	0.799673	0.000123252	0.0174097	0.000150146	0.0137086
HILIC_neg_385_16888a0_776	HILIC_neg	3235	0.776	385.169	w/o MS2:Unknown (carbon number 18); PlaSMA ID-2127							[M-H]-	45.74	385.16888:51371 386.17223:17618 387.17559:8723		1	1	1	0.0213512	0.020281	0.0412947	0.0448308	Drift_corrected	0.67883	-0.723108	0.000123252	0.0174097	0.000113753	0.0126374
HILIC_neg_415_14325a1_671	HILIC_neg	3585	1.671	415.143	w/o MS2:Flecainide							[M-H]-	25.92	415.14325:40556 416.1466:6966 417.14996:4759		1	1	1	0.0473109	0.0558803	0.0628358	0.0908762	Drift_corrected	0.598925	-0.672893	0.000123252	0.0174097	0.000174788	0.0141312
HILIC_neg_417_15869a2_922	HILIC_neg	3610	2.922	417.159	w/o MS2:Coralyne Chloride							[M-H]-	8.48	417.15869:9826 418.16204:1597 419.1654:1997		1	1	1	0.0667409	0.0496331	0.119644	0.0999016	Drift_corrected	0.657329	-0.73389	0.000123252	0.0174097	0.000113753	0.0126374
HILIC_pos_360_03244a6_402	HILIC_pos	4829	6.402	360.032	w/o MS2:Famotidine							[M+K]+	18.59	360.03244:12904 361.03579:3415 362.03915:3079		1	1	1	0.118951	0.159636	0.164251	0.177306	Drift_corrected	0.587312	-0.84636	0.000123252	0.0174097	7.30995e-05	0.0105095
RP_neg_945_44116a7_052	RP_neg	15068	7.052	945.441	Unknown							[M-H2O-H]-	143.12	945.44116:186833 946.44451:121152 947.44787:70163		1	1	1	0.0461916	0.0503277	0.0816093	0.0969178	Drift_corrected	0.663155	-0.693845	0.000123252	0.0174097	5.83167e-05	0.00990853
HILIC_neg_410_20029a1_685	HILIC_neg	3539	1.685	410.2	w/o MS2:8-(azepan-1-ium-1-ylmethyl)-3-(2,4-dimethoxyphenyl)-2-oxo-2H-chromen-7-olate							[M-H]-	9.72	410.20029:10257 411.20364:3263 412.207:1369		1	1	1	0.0975126	0.0747219	0.170174	0.166165	Drift_corrected	0.715493	-0.652802	0.000127426	0.0176849	0.000128772	0.0131044
HILIC_pos_304_2272a1_241	HILIC_pos	3427	1.241	304.227	w/o MS2:Testosterone, oxime							[M+H]+	10.57	304.2272:13201 305.23055:3953 306.23391:1759		1	1	1	0.0644607	0.0561631	0.0788147	0.0990054	Drift_corrected	0.494836	-0.865649	0.000127426	0.0176849	8.30526e-05	0.0111343
HILIC_pos_422_2724a4_652	HILIC_pos	6431	4.652	422.272	w/o MS2:Phe-Lys-Lys							[M+H]+	5.18	422.2724:7512 423.27575:3535 424.27911:1148		1	1	1	0.112468	0.144179	0.264111	0.333518	Drift_corrected	1.4681	0.9006	0.000127426	0.0176849	7.07918e-05	0.0103653
RP_neg_397_16864a8_2	RP_neg	3809	8.2	397.169	w/o MS2:Mirabegron (YM178)							[M-H]-	33.64	397.16864:54973 398.17199:17780 399.17535:17600		1	1	1	0.201988	0.0925801	0.156994	0.145462	Drift_corrected	0.419038	-0.742856	0.000127426	0.0176849	2.3655e-05	0.00829808
HILIC_neg_383_1535a0_711	HILIC_neg	3192	0.711	383.154	w/o MS2:MLS001148466-01!79794-75-5							[M-H]-	48.76	383.1535:251560 384.15685:77334 385.16021:38017		1	1	1	0.0231415	0.0255121	0.033998	0.0563557	Drift_corrected	0.560086	-0.810186	0.00013173	0.0178917	9.4262e-05	0.0118849
RP_neg_1041_41736a7_104	RP_neg	16099	7.104	1041.42	Unknown							[M-H]-	48.97	1041.41736:73441 1042.42071:53390 1043.42407:19597		1	1	1	0.0804602	0.0555696	0.0976178	0.101314	Drift_corrected	0.572016	-0.717002	0.00013173	0.0178917	0.000117346	0.0126818
RP_neg_397_13251a5_075	RP_neg	3802	5.075	397.133	w/o MS2:MGDG 5:0							[M-H]-	17.43	397.13251:66678 398.13586:17495 399.13922:11150		1	1	1	0.0703858	0.0280959	0.0770276	0.0540253	Drift_corrected	0.441205	-0.797531	0.00013173	0.0178917	2.13326e-05	0.0080644
RP_neg_736_15881a9_599	RP_neg	11935	9.599	736.159	Unknown							[M-H]-	19.41	736.15881:9632 737.16216:4804 738.16552:7052		1	1	1	0.0724479	0.072759	0.0717729	0.159898	Drift_corrected	2.09524	0.587989	0.00013173	0.0178917	0.000273149	0.016852
RP_pos_509_10489a5_93	RP_pos	18611	5.93	509.105	w/o MS2:plumieride							[M+H]+	9.95	509.10489:8203 510.10824:2400 511.1116:2535		1	1	1	0.0648631	0.0799472	0.107448	0.191087	Drift_corrected	1.55311	0.709506	0.00013173	0.0178917	0.000265255	0.0164931
HILIC_neg_515_1391a1_466	HILIC_neg	4951	1.466	515.139	w/o MS2:NCGC00380091-01![2,6-dihydroxy-5-[3,4,5-trihydroxy-6-(hydroxymethyl)oxan-2-yl]oxycyclohex-3-en-1-yl] (E)-3-(3,4-dihydroxyphenyl)prop-2-enoate							[M-H]-	7.75	515.1391:5430 516.14245:3878 517.14581:2087		1	1	1	0.078169	0.0883645	0.111307	0.22111	Drift_corrected	1.64453	0.777051	0.00013617	0.0181838	6.63796e-05	0.0100913
RP_neg_431_13705a2_285	RP_neg	4612	2.285	431.137	w/o MS2:NCGC00381187-01_C23H20N4O5_(2S,4R,9a'S)-1'-Hydroxy-2',2'-dimethyl-4-(4-oxo-3(4H)-quinazolinyl)-1',9a'-dihydro-3H-spiro[furan-2,9'-imidazo[1,2-a]indole]-3',5(2'H,4H)-dione							[M-H]-	3.04	431.13705:6754 432.1404:1533 433.14376:1456		1	1	1	0.141541	0.188926	0.212515	0.383498	Drift_corrected	0.628688	-0.707367	0.00013617	0.0181838	3.00324e-05	0.00867471
RP_neg_504_69601a5_757	RP_neg	6728	5.757	504.696	Unknown							[M-H]-	26.35	504.69601:10837 505.69936:4811 506.70272:958		1	1	1	0.0367656	0.0320961	0.118579	0.1139	Drift_corrected	1.18286	0.567238	0.00013617	0.0181838	0.000420933	0.0202029
RP_pos_301_18008a7_509	RP_pos	6727	7.509	301.18	w/o MS2:dihydroauroglaucin							[M+H]+	3.37	301.18008:6873 302.18343:2052 303.18679:1077		1	1	1	0.0813429	0.0923911	0.131438	0.14142	Drift_corrected	0.576058	-0.896784	0.00013617	0.0181838	3.55421e-05	0.00882249
HILIC_neg_847_27014a1_222	HILIC_neg	8490	1.222	847.27	Unknown							[M-H]-	24.65	847.27014:31644 848.27349:21027 849.27685:10288		0.979592	0.96	1	0.143612	0.199936	0.071953	0.273743	Drift_corrected	0.272463	-0.69192	0.000140747	0.0183329	0.000113753	0.0126374
HILIC_pos_627_28082a0_487	HILIC_pos	12638	0.487	627.281	w/o MS2:NCGC00381230-01_C34H42O11_7,11-Methano-2H-cycloocta[3,4]benzo[1,2-c]pyran-8-acetic acid, alpha-(acetyloxy)-4-(3-furanyl)-1,4,4a,5,6,6a,7,8,9,10,11,12-dodecahydro-11-hydroxy-4a,7,9,9-tetramethyl-10-[[(2E)-2-methyl-1-oxo-2-buten-1-yl]oxy]-2,13-dioxo-, methyl ester							[M+H]+	3.57	627.28082:3383 628.28417:4239 629.28753:2457		1	1	1	0.15559	0.0772944	0.265021	0.162853	Drift_corrected	1.55646	0.836758	0.000140747	0.0183329	0.00018566	0.0144229
RP_neg_399_18527a8_16	RP_neg	3870	8.16	399.185	w/o MS2:4-hydroxy-9-(4-hydroxy-3,5-dimethoxyphenyl)-5a,6,8a,9-tetrahydro-5H-[2]benzofuro[5,6-f][1,3]benzodioxol-8-one							[M-H]-	9.6	399.18527:29966 400.18862:7905 401.19198:3419		1	1	1	0.200956	0.177536	0.304597	0.284962	Drift_corrected	0.547312	-0.80499	0.000140747	0.0183329	1.45261e-05	0.00688861
RP_neg_857_2677a3_882	RP_neg	13826	3.882	857.268	w/o MS2:Glycan Sialylated tetraose type 2							[M-H]-	7.95	857.2677:3365 858.27105:1565 859.27441:1091		1	1	1	0.141908	0.176323	0.281696	0.3156	Drift_corrected	0.608472	-0.88024	0.000140747	0.0183329	2.53333e-05	0.00829808
RP_neg_875_43787a8_584	RP_neg	14100	8.584	875.438	w/o MS2:NCGC00384978-01_C44H68O16_(2S,3R)-3-[(2'R,3S,4b'R,7'S,10a'R)-7'-{[2-O-(6-Deoxy-alpha-L-mannopyranosyl)-beta-D-glucopyranosyl]oxy}-4b',8',8',10a'-tetramethyl-5-oxotetradecahydro-2'H-spiro[furan-3,1'-phenanthren]-2'-yl]-1-[(2R)-4-methyl-5-oxo-2,5-dihydro-2-furanyl]-2-butanyl acetate							[M+Cl]-	33.73	875.43787:18354 876.44122:8442 877.44458:4318		1	1	1	0.03957	0.040842	0.128089	0.151047	Drift_corrected	1.23827	0.664267	0.000140747	0.0183329	0.00103894	0.0274855
RP_neg_909_50336a6_865	RP_neg	14606	6.865	909.503	Unknown							[M-H]-	15.2	909.50336:8049 910.50671:4704 911.51007:2455		1	1	1	0.0820438	0.113595	0.121769	0.163403	Drift_corrected	1.69543	0.708438	0.000140747	0.0183329	0.00103894	0.0274855
HILIC_neg_537_15424a6_161	HILIC_neg	5279	6.161	537.154	w/o MS2:[(2R,3S,4S,5R,6R)-6-[(2S,3S,4S,5R)-4-acetyloxy-3-hydroxy-2,5-bis(hydroxymethyl)oxolan-2-yl]oxy-3,4,5-trihydroxyoxan-2-yl]methyl (E)-3-phenylprop-2-enoate							[M-H]-	24.41	537.15424:34782 538.15759:8885 539.16095:2188		1	1	1	0.0984497	0.0640378	0.0510587	0.133576	Drift_corrected	2.14492	0.456638	0.000150333	0.0186636	7.30995e-05	0.0105095
HILIC_pos_352_16141a3_634	HILIC_pos	4637	3.634	352.161	w/o MS2:9-ribosyl-trans-zeatin							[M+H]+	4.61	352.16141:4628 353.16476:2076 354.16812:1734		1	1	1	0.143657	0.124045	0.126404	0.27688	Drift_corrected	0.567359	-0.433358	0.000150333	0.0186636	0.000121045	0.0128199
RP_neg_1030_53113a7_208	RP_neg	15993	7.208	1030.53	w/o MS2:QLYENKPR/1							[M-H]-	20.38	1030.53113:8526 1031.53448:5882 1032.53784:3926		1	1	1	0.0437989	0.0178783	0.126186	0.0568757	Drift_corrected	1.20345	0.548851	0.000145467	0.0186636	0.00115411	0.028448
RP_neg_1384_11279a4_168	RP_neg	17402	4.168	1384.11	Unknown							[M-H]-	36.73	1384.11279:15661 1385.11614:7452 1386.1195:5558		1	1	1	0.114311	0.0748966	0.160373	0.127672	Drift_corrected	0.479726	-0.882522	0.000150333	0.0186636	3.00324e-05	0.00867471
RP_neg_399_14804a4_58	RP_neg	3856	4.58	399.148	w/o MS2:S-(5'-adenosyl)-L-methionine (SAM)							[M-H]-	19.4	399.14804:90387 400.15139:23199 401.15475:6900		1	1	1	0.208189	0.119978	0.321445	0.213747	Drift_corrected	0.603542	-0.766739	0.000150333	0.0186636	0.000145623	0.0135686
RP_neg_411_18466a7_056	RP_neg	4113	7.056	411.185	NCGC00347728-02!3-(5-hydroxy-2,2,7,8-tetramethyl-6-oxo-7,8-dihydropyrano[3,2-g]chromen-10-yl)hexanoic acid [IIN-based on: CCMSLIB00000848449]	Unknown						[M+Na]+	145.22	411.1846:42898 412.18795:13835 413.19131:18872	411.184 (100), 411.199 (11), 411.237 (6), 79.956 (4), 96.959 (4)	1	1	1	0.0313032	0.0443297	0.0452384	0.0941152	Drift_corrected	0.602883	-0.668316	0.000150333	0.0186636	2.3655e-05	0.00829808	13	266.06
RP_neg_417_15933a2_081	RP_neg	4269	2.081	417.159	w/o MS2:Coralyne Chloride							[M-H]-	9.04	417.15933:17088 418.16268:4591 419.16604:2493		1	1	1	0.113641	0.131574	0.201428	0.247248	Drift_corrected	0.633658	-0.850394	0.000150333	0.0186636	3.43694e-05	0.00873614
RP_neg_507_25983a5_202	RP_neg	6798	5.202	507.26	w/o MS2:MLS001142660-01!1-[1-[(2S)-3-methyl-2-[(4-methylphenyl)sulfonylamino]pentanoyl]piperidine-4-carbonyl]piperidine-4-carboxamide M+H							[M-H]-	6.29	507.25983:13738 508.26318:5590 509.26654:4798		1	1	1	0.137614	0.0512048	0.340841	0.129424	Drift_corrected	1.31285	0.698127	0.000150333	0.0186636	0.000934382	0.0266023
RP_neg_748_28571a6_864	RP_neg	12138	6.864	748.286	w/o MS2:(7R,9E,11S,12R,13S,14R,15R,16R,17S,18S,19E,21Z)-26-formyl-2,15,17,27,29-pentahydroxy-11-methoxy-3,7,12,14,16,18,22-heptamethyl-6,23-dioxo-8,30-dioxa-24-azatetracyclo[23.3.1.1^{4,7}.0^{5,28}]triaconta-1(28),2,4,9,19,21,25(29),26-octaen-13-yl acetate							[M-H]-	5.46	748.28571:7684 749.28906:3740 750.29242:4499		1	1	1	0.203792	0.138476	0.433502	0.304742	Drift_corrected	0.638725	-0.880268	0.000145467	0.0186636	3.92898e-05	0.00904606
RP_pos_257_22623a5_867	RP_pos	4743	5.867	257.226	w/o MS2:5-beta-Androstane-3-alpha,17-beta-diol; LC-APPI-QQ; MS2; CE							[M+H]+	8.47	257.22623:13350 258.22958:4177 259.23294:497		1	1	1	0.125272	0.132168	0.175629	0.239077	Drift_corrected	1.64224	0.708724	0.000145467	0.0186636	0.00031599	0.0179927
RP_pos_315_23172a8_724	RP_pos	7425	8.724	315.232	Progesterone	Progesterone	Steroid hormone	Pregnane steroids	HMDB0001830	2	x	[M+H]+	32.79	315.2319:28121 316.23525:9860 317.23861:2990	315.231 (100), 315.245 (12), 97.065 (9), 109.064 (8), 223.063 (4), 297.22 (4), 161.095 (4), 279.23 (4)	1	1	1	0.0195111	0.0191376	0.0325679	0.0510672	Drift_corrected	1.30217	0.420277	0.000150333	0.0186636	0.000512641	0.0215737	16	342.283
RP_pos_597_23486a6_856	RP_pos	23866	6.856	597.235	w/o MS2:(1'S,2'S,3S,3'S,7'R,8'R,9'S,13'R)-8'-(acetyloxy)-2,2,2',9',13'-pentamethyl-6',16'-dimethylidene-6,11',15'-trioxo-10',14',17'-trioxaspiro[oxane-3,5'-pentacyclo[7.6.1.1???,????.0??,????.0??,???]heptadecane]-3'-yl (2E)-2-methylbut-2-enoate							[M-NH4+H]+	7.61	597.23486:12221 598.23821:5260 599.24157:7225		1	1	1	0.0961499	0.108052	0.282957	0.390595	Drift_corrected	1.23771	0.664613	0.000150333	0.0186636	0.00109514	0.0279709
HILIC_neg_359_12466a1_038	HILIC_neg	2913	1.038	359.125	w/o MS2:9-methoxy-4,4-dimethyl-13-phenyl-6,14-dioxatetracyclo[8.4.0.0??,???.0??,???]tetradeca-1,7,9-trien-11-one							[M-H2O-H]-	32.18	359.12466:28908 360.12801:8363 361.13137:1884		1	1	1	0.0555155	0.0625241	0.131374	0.163779	Drift_corrected	1.31973	0.779195	0.000160521	0.0191074	0.000132805	0.0131044
HILIC_neg_446_15283a1_213	HILIC_neg	3957	1.213	446.153	w/o MS2:2-((13-allyl-8-oxo-8H-benzo[c]indolo[3,2,1-ij][1,5]naphthyridin-12-yl)oxy)-N-cyclopropylacetamide							[M-2H]2-	25.63	446.15283:17336 447.15618:6245 448.15954:2158		1	1	1	0.0810379	0.0894277	0.163855	0.15952	Drift_corrected	0.599226	-0.869705	0.000160521	0.0191074	0.000117346	0.0126818
HILIC_neg_753_33447a0_519	HILIC_neg	7890	0.519	753.334	Unknown							[M-H2O-H]-	21.85	753.33447:6881 754.33782:6038 755.34118:2292		1	1	1	0.115506	0.101712	0.0921078	0.181988	Drift_corrected	0.410741	-0.697009	0.000160521	0.0191074	0.000150146	0.0137086
HILIC_pos_330_29999a0_504	HILIC_pos	4082	0.504	330.3	w/o MS2:Tralkoxydim (isomer2)							[M+H]+	7.89	330.29999:6613 331.30334:3473 332.3067:5873		1	1	1	0.127584	0.0986638	0.122862	0.212612	Drift_corrected	0.529712	-0.608573	0.00015535	0.0191074	0.000657633	0.0232943
RP_neg_239_04929a2_504	RP_neg	1036	2.504	239.049	w/o MS2:Bentazone							[M-2H]2-	18.91	239.04929:101104 240.05264:11542 241.056:3053		1	1	1	0.081087	0.0616878	0.120289	0.121464	Drift_corrected	0.515162	-0.893561	0.000160521	0.0191074	4.48661e-05	0.00932514
RP_neg_385_1684a6_863	RP_neg	3583	6.863	385.168	w/o MS2:Unknown (carbon number 18); PlaSMA ID-2127							[M+Cl]-	43.79	385.1684:117171 386.17175:37345 387.17511:16604		1	1	1	0.0264583	0.0196753	0.0411557	0.0314405	Drift_corrected	0.565319	-0.845988	0.000160521	0.0191074	1.85687e-05	0.00737477
RP_neg_464_11346a4_161	RP_neg	5446	4.161	464.113	Unknown							[M-H]-	41.52	464.11346:26414 465.11681:21023 466.12017:6021		1	1	1	0.209912	0.107472	0.237033	0.241208	Drift_corrected	0.459532	-0.794105	0.00015535	0.0191074	2.90315e-05	0.00862073
RP_neg_597_7879a7_976	RP_neg	9476	7.976	597.788	Unknown							[M-H]-	17.57	597.7879:5779 598.79125:1976 599.79461:654		1	1	1	0.186443	0.160206	0.374264	0.383888	Drift_corrected	1.34918	0.623159	0.000160521	0.0191074	0.000885807	0.0259638
RP_pos_287_23621a10_972	RP_pos	6053	10.972	287.236	w/o MS2:NCGC00179862-03_C20H32O2_1-Naphthalenecarboxaldehyde, decahydro-5-[(3E)-5-hydroxy-3-methyl-3-penten-1-yl]-1,4a-dimethyl-6-methylene-, (1R,4aR,5S)-							[M+H]+	4.8	287.23621:4988 288.23956:3532 289.24292:942		1	1	1	0.253277	0.124132	0.646408	0.382536	Drift_corrected	1.23154	0.386349	0.000160521	0.0191074	0.000657633	0.0232943
RP_pos_330_26349a7_504	RP_pos	8198	7.504	330.263	w/o MS2:ACar 11:0							[M+H]+	9.23	330.26349:107492 331.26684:29717 332.2702:4180		1	0.98	1	0.0763925	0.0303351	0.0372587	0.231569	Drift_corrected	0.284343	-0.467059	0.000160521	0.0191074	3.67523e-05	0.00884645
RP_pos_975_34399a6_962	RP_pos	35582	6.962	975.344	Unknown							[M+H]+	15.05	975.34399:18535 976.34734:12038 977.3507:10973		0.979592	1	1	0.134796	0.144631	0.158229	0.199668	Drift_corrected	0.550406	-0.788891	0.000160521	0.0191074	0.000117346	0.0126818
HILIC_neg_280_62198a2_249	HILIC_neg	1792	2.249	280.622	Unknown	Unknown						[M-H]2-	198.52	280.62247:14169 281.62582:2274 282.62918:709	280.622 (100), 280.635 (10), 227.477 (8), 281.116 (5), 96.958 (4), 247.914 (4), 280.112 (4), 181.478 (4)	1	1	1	0.0391019	0.0303752	0.0819266	0.092021	Drift_corrected	1.31794	0.587385	0.000165851	0.0193789	0.000375592	0.019186	30	656.735
RP_neg_369_17413a6_933	RP_neg	3310	6.933	369.174	Androsterone sulfate	Androsterone sulfate (isomer 2)	Steroid	Sulfated steroids	HMDB0002759	2	x	[M-H]-	240.35	369.1741:46033 370.17745:13334 371.18081:4691	369.174 (100), 369.188 (10), 96.96 (4)	1	1	1	0.00904465	0.00860984	0.00966252	0.0179121	Drift_corrected	0.48068	-0.693914	0.000165851	0.0193789	2.13326e-05	0.0080644	33	677.337
RP_neg_415_14276a3_343	RP_neg	4203	3.343	415.143	w/o MS2:Podofilox							[M-H]-	13.22	415.14276:49736 416.14611:14433 417.14947:5502		1	1	1	0.0278536	0.0229189	0.0460124	0.0350846	Drift_corrected	0.605084	-0.825017	0.000165851	0.0193789	5.11786e-05	0.00950934
RP_neg_721_7782a5_745	RP_neg	11721	5.745	721.778	Unknown							[M-2H]2-	21.13	721.7782:6720 722.78155:5357 723.78491:1381		1	1	1	0.09612	0.0789614	0.24937	0.270992	Drift_corrected	1.19956	0.54816	0.000165851	0.0193789	0.000527153	0.0217454
RP_pos_271_1691a4_973	RP_pos	5290	4.973	271.169	w/o MS2:Estrone							[M+CH3OH+H]+	7.53	271.1691:29465 272.17245:8689 273.17581:2532		1	1	1	0.0463664	0.0450894	0.0824957	0.115411	Drift_corrected	1.45279	0.667595	0.000165851	0.0193789	0.0018777	0.034406
HILIC_neg_579_22528a1_397	HILIC_neg	5970	1.397	579.225	w/o MS2:MLS001140674-01!							[M-H]-	4.97	579.22528:4587 580.22863:1592 581.23199:1794		1	1	1	0.0920152	0.0672956	0.148717	0.0986243	Drift_corrected	1.46713	0.836163	0.000171344	0.0195887	0.000150146	0.0137086
HILIC_pos_410_23846a1_274	HILIC_pos	6117	1.274	410.238	w/o MS2:(6S,6aS,13S,13aR)-N-(benzo[d][1,3]dioxol-5-ylmethyl)-2,3,4,6,6a,7,8,9,10,12,13,13a-dodecahydro-1H-6,13-methanodipyrido[1,2-a:3',2'-e]azocine-1-carboxamide							[M+NH4]+	11.73	410.23846:32388 411.24181:8805 412.24517:2949		1	1	1	0.0651642	0.0228628	0.105478	0.0575936	Drift_corrected	0.688928	-0.635718	0.000171344	0.0195887	0.000121045	0.0128199
RP_neg_1041_4187a6_829	RP_neg	16100	6.829	1041.42	Unknown							[M-H]-	16.6	1041.4187:7462 1042.42205:6441 1043.42541:3679		1	1	1	0.131938	0.0838286	0.327253	0.227691	Drift_corrected	0.698026	-0.789236	0.000171344	0.0195887	9.72774e-05	0.0119336
RP_neg_387_12027a5_053	RP_neg	3610	5.053	387.12	w/o MS2:onopordopicrin							[M-H]-	7.55	387.12027:7425 388.12362:1655 389.12698:1064		1	1	1	0.0891381	0.094532	0.291308	0.33616	Drift_corrected	1.21599	0.614436	0.000171344	0.0195887	0.00278416	0.0399193
RP_neg_891_43011a6_623	RP_neg	14350	6.623	891.43	w/o MS2:NCGC00347384-02_C44H68O17_(1beta,3alpha,9xi,14xi)-1-Hydroxyspirosta-5,25(27)-dien-3-yl beta-D-glucopyranosyl-(1->3)-6-deoxy-alpha-L-mannopyranosyl-(1->2)-(3xi)-alpha-D-threo-pentopyranoside							[M-H]-	10.57	891.43011:8472 892.43346:4890 893.43682:1780		1	1	1	0.0611301	0.0612178	0.137855	0.142016	Drift_corrected	1.33842	0.634061	0.000171344	0.0195887	0.000909797	0.0262076
RP_pos_297_22095a9_158	RP_pos	6522	9.158	297.221	w/o MS2:Progesterone							[M+H]+	9.95	297.22095:29686 298.2243:8287 299.22766:3920		1	1	1	0.0741145	0.0487349	0.122943	0.110013	Drift_corrected	0.683442	-0.746496	0.000171344	0.0195887	0.000106873	0.012393
HILIC_neg_365_34189a0_419	HILIC_neg	2983	0.419	365.342	w/o MS2:Nervonic acid							[M-H]-	43.59	365.34189:14417 366.34524:8884 367.3486:3901		1	0.98	1	0.0922541	0.0908556	0.125499	0.192566	Drift_corrected	0.685395	-0.596608	0.000177006	0.0198784	0.000484716	0.0213309
HILIC_neg_506_1636a1_307	HILIC_neg	4786	1.307	506.164	w/o MS2:NCGC00380196-01!2-[5-chloro-7-(3,5-dihydroxyhexanoyloxy)-3-[(1E,3E,5E)-hepta-1,3,5-trienyl]-7-methyl-6,8-dioxoisoquinolin-2-yl]acetic acid							[M-2H]2-	13.65	506.1636:5939 507.16695:1822 508.17031:1813		1	1	1	0.15257	0.141773	0.165389	0.208742	Drift_corrected	1.80113	0.783925	0.000177006	0.0198784	7.79275e-05	0.0108596
HILIC_neg_521_07825a2_445	HILIC_neg	5025	2.445	521.078	w/o MS2:Pseudohypericin							[M+Cl]-	5.83	521.07825:3141 522.0816:573 523.08496:0		1	1	1	0.0957547	0.103929	0.110434	0.145348	Drift_corrected	1.70696	0.726886	0.000177006	0.0198784	8.04519e-05	0.0109708
HILIC_pos_422_29007a0_758	HILIC_pos	6433	0.758	422.29	w/o MS2:Talatizamine							[M+K]+	8.89	422.29007:34434 423.29342:17863 424.29678:4745		1	1	1	0.103859	0.133522	0.158461	0.236639	Drift_corrected	0.591645	-0.842881	0.000177006	0.0198784	0.000164511	0.0137916
RP_neg_464_16754a5_443	RP_neg	5450	5.443	464.168	w/o MS2:Profoxydim							[M-2H]2-	11.56	464.16754:22291 465.17089:5682 466.17425:1378		1	1	1	0.0695545	0.0834728	0.127097	0.180351	Drift_corrected	1.34053	0.563465	0.000177006	0.0198784	0.000433032	0.0203532
HILIC_neg_1016_57117a1_377	HILIC_neg	9568	1.377	1016.57	Unknown							[M-H]-	15.79	1016.57117:3636 1017.57452:3805 1018.57788:1687		1	0.98	1	0.0891471	0.106861	0.168136	0.191703	Drift_corrected	0.608272	-0.74378	0.00018284	0.0203182	0.000250099	0.0160533
HILIC_neg_375_10419a2_005	HILIC_neg	3098	2.005	375.104	w/o MS2:Pseudoplacodiolic acid							[M-H]-	9.97	375.10419:3113 376.10754:931 377.1109:98608		1	1	1	0.137728	0.101572	0.158984	0.192943	Drift_corrected	0.411548	-0.822089	0.00018284	0.0203182	0.000128772	0.0131044
HILIC_pos_253_19485a1_956	HILIC_pos	2170	1.956	253.195	w/o MS2:Dehydroepiandrosterone; LC-APPI-QQ; MS2; CE							[M+H]+	7.27	253.19485:11913 254.1982:3334 255.20156:366		1	1	1	0.0921677	0.0943114	0.135682	0.155136	Drift_corrected	0.579366	-0.7613	0.00018284	0.0203182	0.000150146	0.0137086
HILIC_neg_415_14346a2_004	HILIC_neg	3586	2.004	415.143	w/o MS2:Flecainide							[M+FA-H]-	10.09	415.14346:5569 416.14681:2252 417.15017:4709		1	1	1	0.0948687	0.118313	0.155601	0.189902	Drift_corrected	0.630146	-0.731055	0.000188851	0.0204849	0.000242826	0.0157777
HILIC_pos_285_18472a0_9	HILIC_pos	2932	0.9	285.185	w/o MS2:1,4-Androstadiene-3,17-dione; LC-APPI-QQ; MS2; CE							[M+H]+	11.73	285.18472:35091 286.18807:14525 287.19143:3793		1	1	1	0.0881865	0.117851	0.119735	0.236846	Drift_corrected	0.723886	-0.462933	0.000188851	0.0204849	0.000527153	0.0217454
HILIC_pos_344_27979a0_498	HILIC_pos	4447	0.498	344.28	w/o MS2:LAUROYLCARNITINE							[M+K]+	171.35	344.27979:475893 345.28314:276905 346.2865:44340		1	1	1	0.0406778	0.0321848	0.0226865	0.265203	Drift_corrected	0.2901	-0.567079	0.000188851	0.0204849	0.000420933	0.0202029
HILIC_pos_418_18881a0_886	HILIC_pos	6334	0.886	418.189	w/o MS2:NCGC00381253-01_C22H29NO7_2H-Isoindole-2-acetic acid, 7-carboxy-1,3-dihydro-6-methoxy-5-methyl-4-[(3-methyl-2-buten-1-yl)oxy]-alpha-(1-methylpropyl)-1-oxo-							[M+H]+	6.46	418.18881:10834 419.19216:6727 420.19552:5714		1	1	1	0.138157	0.112252	0.256905	0.261737	Drift_corrected	0.677714	-0.773396	0.000188851	0.0204849	0.000154799	0.0137771
HILIC_pos_515_17889a5_598	HILIC_pos	9338	5.598	515.179	w/o MS2:Cilnidipine [M+Na]							[M+H]+	2.81	515.17889:40534 516.18224:14879 517.1856:7311		1	1	1	0.0802507	0.0700661	0.239143	0.324653	Drift_corrected	1.24035	0.756102	0.000188851	0.0204849	0.000110263	0.0126021
RP_neg_734_30383a7_054	RP_neg	11910	7.054	734.304	Unknown	Unknown						[M-H]-	9.83	734.30518:3717 735.30853:2546 736.31189:3123	369.173 (100), 734.31 (81), 411.184 (75), 383.153 (56), 734.302 (51), 279.614 (43), 571.998 (35), 707.643 (32), 734.358 (31), 734.365 (28)	1	1	1	0.0780902	0.0707237	0.124345	0.162238	Drift_corrected	0.618522	-0.615042	0.000188851	0.0204849	9.72774e-05	0.0119336	40	784.333
RP_pos_653_14935a5_215	RP_pos	26742	5.215	653.149	Unknown							[M+H]+	3.4	653.14935:3304 654.1527:1818 655.15606:1184		1	1	1	0.138028	0.174552	0.260285	0.382177	Drift_corrected	0.585806	-0.897885	0.000188851	0.0204849	3.55421e-05	0.00882249
HILIC_neg_317_12466a0_988	HILIC_neg	2374	0.988	317.125	w/o MS2:NCGC00386029-01_C14H20O8_2-Hydroxy-4-(2-hydroxyethyl)phenyl beta-D-glucopyranoside							[M-H]-	12.31	317.12466:6269 318.12801:5793 319.13137:3886		1	1	1	0.149323	0.12092	0.297833	0.277472	Drift_corrected	1.50798	0.813161	0.000195045	0.0207322	0.000197159	0.0147744
HILIC_pos_274_2012a0_97	HILIC_pos	2670	0.97	274.201	ACar 7:0	Heptanoylcarnitine	Acylcarnitine	Fatty acid esters	HMDB0013238	2	x	[M]+	40.72	274.20157:8635 275.20492:1296 276.20828:0	274.202 (100), 85.029 (24), 215.129 (21), 274.211 (11), 274.216 (8)	1	1	1	0.032086	0.0228336	0.0209488	0.0807087	Drift_corrected	0.361998	-0.592805	0.000195045	0.0207322	0.000164511	0.0137916	35	725.843
RP_neg_1320_22534a8_586	RP_neg	17283	8.586	1320.23	Unknown	In-source fragment of 3878						[M-H]-	156.95	1320.22253:17560 1321.22588:7364 1322.22924:2839	1320.221 (100), 1320.234 (59), 399.221 (34), 1320.264 (7), 954.814 (6), 859.129 (6), 861.542 (4), 1320.303 (4), 120.743 (4), 1320.182 (4)	1	1	1	0.0663063	0.0582533	0.176224	0.135556	Drift_corrected	1.30284	0.682727	0.000195045	0.0207322	0.00178566	0.0337311	9	126.223
RP_neg_387_14816a6_081	RP_neg	3618	6.081	387.148	w/o MS2:Cetirizine							[M-H]-	9.94	387.14816:13907 388.15151:5293 389.15487:30002		1	1	1	0.19319	0.194238	0.252959	0.326221	Drift_corrected	0.52145	-0.739221	0.000195045	0.0207322	2.90315e-05	0.00862073
RP_neg_413_12704a4_462	RP_neg	4154	4.462	413.127	w/o MS2:NCGC00380419-01_C19H24O8S_3-[(11,13-Dihydroxy-4-methyl-2,10-dioxo-1,4,5,6,7,8,9,10-octahydro-2H-3-benzoxacyclododecin-8-yl)sulfanyl]-2-hydroxypropanoic acid							[M-H]-	5.91	413.12704:13883 414.13039:3174 415.13375:13966		1	1	1	0.0904598	0.0817669	0.128434	0.152892	Drift_corrected	0.542538	-0.852859	0.000195045	0.0207322	3.10656e-05	0.00872594
RP_pos_1003_37634a6_937	RP_pos	36020	6.937	1003.38	Unknown							[M+H]+	15.41	1003.37634:8411 1004.37969:7710 1005.38305:9469		1	1	1	0.0854395	0.119072	0.159075	0.230107	Drift_corrected	0.685412	-0.67	0.000195045	0.0207322	0.000100383	0.0121891
HILIC_neg_278_60623a2_374	HILIC_neg	1750	2.374	278.606	Unknown							[M-H]-	37.47	278.60623:8864 279.60958:3247 280.61294:1456		1	0.98	1	0.0607181	0.0632413	0.146388	0.158622	Drift_corrected	1.35487	0.743053	0.000201426	0.0210583	0.000180148	0.0142739
HILIC_neg_303_1091a0_995	HILIC_neg	2159	0.995	303.109	w/o MS2:Cumyluron							[M-H2O-H]2-	128.19	303.1091:262077 304.11245:53865 305.11581:5241		1	1	1	0.0352291	0.0443252	0.045763	0.108929	Drift_corrected	1.58654	0.614119	0.000201426	0.0210583	0.000242826	0.0157777
HILIC_neg_831_36493a1_189	HILIC_neg	8401	1.189	831.365	w/o MS2:NCGC00384571-01!(E)-3-(4-hydroxyphenyl)-N-[3-[[(E)-3-(4-hydroxyphenyl)prop-2-enoyl]-[4-[[(E)-3-(4-hydroxyphenyl)prop-2-enoyl]-[3-[[(E)-3-(4-hydroxyphenyl)prop-2-enoyl]amino]propyl]amino]butyl]amino]propyl]prop-2-enamide							[M-H]-	16.65	831.36493:8764 832.36828:4807 833.37164:1643		1	1	1	0.0762401	0.0718203	0.164458	0.153198	Drift_corrected	0.689277	-0.779066	0.000201426	0.0210583	0.000141227	0.0135157
RP_pos_392_25397a6_611	RP_pos	11610	6.611	392.254	w/o MS2:3,7-Dimethyl-9-(2,6,6-trimethylcyclohex-1-enyl)nona-2,4,6,8-tetraenoic acid (4-hydroxyphenyl)amide							[M+H]+	7.11	392.25397:5313 393.25732:1790 394.26068:828		1	0.98	1	0.0563569	0.0765432	0.138543	0.18346	Drift_corrected	1.3709	0.670184	0.000201426	0.0210583	0.0023476	0.0370174
RP_pos_412_21509a5_291	RP_pos	12753	5.291	412.215	w/o MS2:NCGC00380713-01_C21H35NO6S_Cysteine, S-[(6E,9E)-5-hydroxy-8-methoxy-5,9,13,14-tetramethyl-2-oxooxacyclotetradeca-6,9-dien-4-yl]-							[M+H]+	15.33	412.21509:65689 413.21844:21738 414.2218:5308		1	1	1	0.0254077	0.0374736	0.0497272	0.0900849	Drift_corrected	0.706651	-0.69053	0.000201426	0.0210583	4.06194e-05	0.0091532
HILIC_neg_209_06786a4_541	HILIC_neg	964	4.541	209.068	w/o MS2:1,3,7-Trimethyluric acid							[M-H]-	3.7	209.06786:7383 210.07121:1363 211.07457:393		1	1	1	0.112718	0.0803111	0.106823	0.0771353	Drift_corrected	0.563223	-0.772394	0.000208	0.0216034	0.000136956	0.0133482
HILIC_pos_295_20499a1_54	HILIC_pos	3186	1.54	295.205	w/o MS2:cis-Guggulsterone							[M+H-H2O]+	4.87	295.20499:6183 296.20834:2552 297.2117:353		1	1	1	0.179841	0.179289	0.238458	0.29566	Drift_corrected	0.599321	-0.6788	0.000208	0.0216034	0.000159586	0.0137916
HILIC_neg_281_12347a2_236	HILIC_neg	1813	2.236	281.123	w/o MS2:Ipriflavone							[M-H]-	10.37	281.12347:4004 282.12682:493 283.13018:232		1	1	1	0.0855459	0.109671	0.172976	0.291816	Drift_corrected	1.28393	0.501595	0.000214771	0.0219481	0.000542043	0.0217454
HILIC_neg_413_12769a1_059	HILIC_neg	3571	1.059	413.128	w/o MS2:NCGC00380419-01_C19H24O8S_3-[(11,13-Dihydroxy-4-methyl-2,10-dioxo-1,4,5,6,7,8,9,10-octahydro-2H-3-benzoxacyclododecin-8-yl)sulfanyl]-2-hydroxypropanoic acid							[M+FA-H]-	53.83	413.12769:49216 414.13104:14439 415.1344:12305		1	1	1	0.0829378	0.0953712	0.117777	0.136966	Drift_corrected	0.490394	-0.830497	0.000214771	0.0219481	0.000159586	0.0137916
RP_neg_385_16919a3_822	RP_neg	3586	3.822	385.169	w/o MS2:Unknown (carbon number 18); PlaSMA ID-2127							[M-H]-	5.82	385.16919:7428 386.17254:2565 387.1759:3190		1	0.98	1	0.174208	0.0430639	0.199502	0.0651876	Drift_corrected	0.447413	-0.759182	0.000214771	0.0219481	2.20817e-05	0.0080644
RP_neg_716_17511a9_599	RP_neg	11617	9.599	716.175	w/o MS2:Phosphatidylcholine 16:0-16:1							[M-H]-	14.45	716.17511:18434 717.17846:8764 718.18182:2000		1	1	1	0.101083	0.0791581	0.106754	0.16926	Drift_corrected	1.94616	0.574878	0.000214771	0.0219481	0.000409146	0.0199078
RP_pos_453_35455a10_991	RP_pos	15307	10.991	453.355	w/o MS2:"(3R,7R,9S,10S,12S,13R,14S,17R)-17-((2R)-6,7-dihydroxy-6-methylheptan-2-yl)-10,13-dimethylhexadecahydro-1H-cyclopenta[a]phenanthrene-3,7,12-triol"							[M+H]+	7.57	453.35455:5958 454.3579:2248 455.36126:2973		1	1	1	0.109705	0.10267	0.192886	0.37351	Drift_corrected	0.654794	-0.667142	0.000214771	0.0219481	5.83167e-05	0.00990853
HILIC_pos_402_26428a0_747	HILIC_pos	5935	0.747	402.264	w/o MS2:MLS000876956-01!							[M+H]+	10.23	402.26428:13107 403.26763:7397 404.27099:18824		1	1	1	0.0512718	0.0685964	0.046302	0.283199	Drift_corrected	0.505277	-0.433003	0.000221746	0.0224443	0.000124853	0.0130064
HILIC_pos_414_35773a0_713	HILIC_pos	6235	0.713	414.358	w/o MS2:ACar 17:0							[M+H-H2O]+	87.78	414.35773:100746 415.36108:59587 416.36444:9861		1	1	1	0.0705211	0.0751203	0.0497353	0.262101	Drift_corrected	0.371651	-0.619945	0.000221746	0.0224443	0.000605566	0.0225037
RP_neg_692_25934a5_303	RP_neg	11158	5.303	692.259	w/o MS2:Glycan A-Type II Tetrasaccharide							[M-H]-	14.76	692.25934:42374 693.26269:17284 694.26605:7021		1	1	1	0.0565329	0.0784607	0.0755407	0.184163	Drift_corrected	0.456551	-0.891155	0.000221746	0.0224443	2.44806e-05	0.00829808
HILIC_neg_224_06171a1_319	HILIC_neg	1077	1.319	224.062	w/o MS2:3-(N-Morpholino)-2-hydroxypropane sulfonic acid							[M-2H]2-	52.79	224.06171:43558 225.06506:7447 226.06842:520		1	1	1	0.0991248	0.0700523	0.0957891	0.144939	Drift_corrected	0.563426	-0.60185	0.000236326	0.0225553	0.000141227	0.0135157
HILIC_neg_277_04544a3_912	HILIC_neg	1731	3.912	277.045	w/o MS2:rubiadin							[M-H]-	13.24	277.04544:5291 278.04879:404 279.05215:1191		1	1	1	0.113869	0.0989827	0.0787798	0.283575	Drift_corrected	0.388095	-0.545382	0.000236326	0.0225553	0.000228865	0.0155048
HILIC_neg_369_17441a0_514	HILIC_neg	3031	0.514	369.174	w/o MS2:Uncarine c							[M-H2O-H]-	121.3	369.17441:147039 370.17776:60756 371.18112:16356		1	1	1	0.0195652	0.0262915	0.0229614	0.0566691	Drift_corrected	0.531385	-0.695855	0.000228929	0.0225553	0.000191329	0.0145782
HILIC_neg_417_15851a1_796	HILIC_neg	3609	1.796	417.159	w/o MS2:Coralyne Chloride							[M-H]-	10.22	417.15851:9768 418.16186:2963 419.16522:1577		1	1	1	0.165247	0.166336	0.189984	0.282038	Drift_corrected	0.533228	-0.735556	0.000236326	0.0225553	0.000141227	0.0135157
HILIC_neg_462_19522a1_25	HILIC_neg	4159	1.25	462.195	w/o MS2:NCGC00380171-01_C20H28O11_Pentanedioic acid, 3-hydroxy-3-methyl-, [4-(beta-D-glucopyranosyloxy)phenyl]methyl methyl ester							[M-H]-	16.69	462.19522:23864 463.19857:6329 464.20193:5027		1	1	1	0.663446	0.108863	0.337299	0.0487055	Drift_corrected	1.72798	0.734144	0.000228929	0.0225553	0.000159586	0.0137916
HILIC_neg_610_17694a4_142	HILIC_neg	6408	4.142	610.177	Unknown							[M-H2O-H]-	4.23	610.17694:3994 611.18029:3120 612.18365:64901		1	1	1	0.070952	0.0816263	0.230262	0.333561	Drift_corrected	1.21947	0.709725	0.000236326	0.0225553	0.0003446	0.0183707
HILIC_pos_331_26688a0_758	HILIC_pos	4111	0.758	331.267	w/o MS2:Docosatetraenoic acid							[M+H]+	9.66	331.26688:4522 332.27023:1395 333.27359:0		1	1	1	0.0465555	0.0325488	0.0252467	0.16712	Drift_corrected	0.302592	-0.51598	0.000228929	0.0225553	0.000222168	0.0154463
HILIC_pos_462_28516a1_176	HILIC_pos	7619	1.176	462.285	w/o MS2:methyl 3-hydroxy-5-(((1R,4aS)-7-isopropyl-1,4a-dimethyl-1,2,3,4,4a,9,10,10a-octahydrophenanthren-1-yl)methyl)-5H-pyrazolo[4,3-c]pyridine-7-carboxylate							[M+H]+	24.27	462.28516:36882 463.28851:13479 464.29187:41943		1	1	1	0.161733	0.109171	0.173887	0.215898	Drift_corrected	0.499177	-0.76918	0.000236326	0.0225553	0.000136956	0.0133482
HILIC_pos_480_38074a1_27	HILIC_pos	8230	1.27	480.381	Unknown							[M+H-2H2O]+	31.79	480.38074:49829 481.38409:19210 482.38745:4445		1	1	1	0.0608099	0.0506798	0.0441075	0.116446	Drift_corrected	0.443759	-0.616689	0.000236326	0.0225553	0.000542043	0.0217454
HILIC_pos_503_0809a1_217	HILIC_pos	8967	1.217	503.081	w/o MS2:Myricetin, 3-Galactopyranoside							[M+K]+	6.59	503.0809:4502 504.08425:2453 505.08761:772		0.979592	0.96	1	0.104565	0.0771708	0.125256	0.113655	Drift_corrected	0.436265	-0.856713	0.000236326	0.0225553	0.000145623	0.0135686
RP_neg_1014_59723a8_44	RP_neg	15849	8.44	1014.6	Unknown							[M+FA-H]-	35.22	1014.59723:8924 1015.60058:7041 1016.60394:9879		1	1	1	0.0563103	0.0494322	0.0763049	0.237097	Drift_corrected	0.363323	-0.645374	0.000236326	0.0225553	2.62138e-05	0.00832892
RP_neg_1019_48041a7_541	RP_neg	15896	7.541	1019.48	Unknown							[M-H]-	14.39	1019.48041:6550 1020.48376:2933 1021.48712:293560		1	1	1	0.225245	0.100677	0.619924	0.294974	Drift_corrected	1.20479	0.58413	0.000228929	0.0225553	0.00157325	0.0321253
RP_neg_397_13226a4_963	RP_neg	3799	4.963	397.132	w/o MS2:methyl 2-((3-(benzo[d][1,3]dioxol-5-yl)-4-oxo-6-propyl-4H-chromen-7-yl)oxy)acetate							[M-H2O-H]-	14.05	397.13226:52863 398.13561:12268 399.13897:15884		1	1	1	0.0789701	0.0746724	0.126118	0.154234	Drift_corrected	0.594677	-0.798074	0.000228929	0.0225553	6.42714e-05	0.0100913
RP_neg_574_67682a4_147	RP_neg	8881	4.147	574.677	Unknown							[M-H]-	15.56	574.67682:4316 575.68017:1685 576.68353:1027		1	0.96	1	0.0920159	0.0624108	0.173422	0.12877	Drift_corrected	0.494854	-0.833892	0.000236326	0.0225553	3.80012e-05	0.00887803
RP_neg_764_27972a5_789	RP_neg	12413	5.789	764.28	Unknown							[M-H]-	12.83	764.27972:15882 765.28307:7585 766.28643:2891		1	1	1	0.192429	0.150424	0.363916	0.315409	Drift_corrected	0.612845	-0.883424	0.000236326	0.0225553	3.67523e-05	0.00884645
RP_neg_832_34625a6_946	RP_neg	13443	6.946	832.346	w/o MS2:Cephalomannine							[M-H]-	11.94	832.34625:4781 833.3496:2643 834.35296:2450		1	1	1	0.216955	0.0832548	0.43777	0.189036	Drift_corrected	0.645537	-0.778449	0.000236326	0.0225553	0.000113753	0.0126374
RP_pos_297_31512a10_821	RP_pos	6546	10.821	297.315	w/o MS2:Phytol,mixture of isomers; LC-ESI-QTOF; MS2; CE							[M+H]+	22.86	297.31512:7231 298.31847:3399 299.32183:0		0.938776	0.94	1	0.150571	0.151382	0.0776123	0.360972	Drift_corrected	0.332422	-0.623474	0.000236326	0.0225553	0.000191329	0.0145782
RP_pos_316_26343a6_42	RP_pos	7500	6.42	316.263	w/o MS2:NCGC00380664-01!4-[(E)-3-hydroxy-8,10-dimethyl-2-(methylamino)dodec-6-enyl]phenol [IIN-based on: CCMSLIB00000847532]							[M+H]+	6.12	316.26343:31085 317.26678:7675 318.27014:1351		1	1	1	0.0244107	0.0220698	0.0662653	0.0696825	Drift_corrected	1.27523	0.668718	0.000228929	0.0225553	0.00121597	0.0290489
RP_pos_495_18417a8_463	RP_pos	17792	8.463	495.184	w/o MS2:NCGC00380744-01_C22H32O11_beta-D-Glucopyranoside, 4-hydroxy-3-(3-methyl-2-buten-1-yl)phenyl 6-O-[(2R,3R,4R)-tetrahydro-3,4-dihydroxy-4-(hydroxymethyl)-2-furanyl]-							[M+H]+	6.11	495.18417:12171 496.18752:32108 497.19088:7887		1	1	1	0.109838	0.120652	0.232584	0.245551	Drift_corrected	1.41614	0.713764	0.000236326	0.0225553	0.000774333	0.0246769
HILIC_neg_517_15479a1_859	HILIC_neg	4983	1.859	517.155	w/o MS2:NCGC00381233-01_C21H28O12_alpha-D-Glucopyranoside, 4-O-[(2E)-1-oxo-3-phenyl-2-propen-1-yl]-beta-D-fructofuranosyl							[M-H]-	11.85	517.15479:17263 518.15814:4565 519.1615:2666		1	1	1	0.0403613	0.0452216	0.091072	0.107565	Drift_corrected	1.42174	0.858028	0.000243944	0.022803	0.000136956	0.0133482
HILIC_pos_539_13531a1_447	HILIC_pos	10122	1.447	539.135	w/o MS2:maltotriose							[M+H]+	7.3	539.13531:6112 540.13866:2055 541.14202:2303		1	1	1	0.0931638	0.0413434	0.137084	0.0988774	Drift_corrected	1.60364	0.856577	0.000243944	0.022803	0.000110263	0.0126021
HILIC_pos_605_38287a5_866	HILIC_pos	12018	5.866	605.383	Unknown							[M+H]+	3.42	605.38287:4367 606.38622:2373 607.38958:1627		1	1	1	0.0528842	0.0549144	0.0831794	0.119979	Drift_corrected	1.73602	0.67035	0.000243944	0.022803	0.00028126	0.0170543
HILIC_pos_665_12787a6_401	HILIC_pos	13544	6.401	665.128	w/o MS2:Complanatoside A							[M+H]+	13.74	665.12787:72387 666.13122:37322 667.13458:9271		1	0.98	1	0.0856654	0.0689623	0.041317	0.047394	Drift_corrected	0.430657	-0.66801	0.000243944	0.022803	0.000113753	0.0126374
RP_neg_417_15823a3_555	RP_neg	4262	3.555	417.158	w/o MS2:Coralyne Chloride							[M-H]-	7.64	417.15823:15709 418.16158:5951 419.16494:3078		1	1	1	0.260794	0.192633	0.360888	0.295432	Drift_corrected	0.592019	-0.838896	0.000243944	0.022803	5.2882e-05	0.00965643
RP_neg_723_34644a8_609	RP_neg	11755	8.609	723.346	w/o MS2:S4:20(P3:18/F1:2)							[M-H]-	17.48	723.34644:10435 724.34979:2664 725.35315:3090		1	1	1	0.0648879	0.0578799	0.155014	0.132734	Drift_corrected	1.38622	0.683955	0.000243944	0.022803	0.00265248	0.0390354
RP_pos_490_27924a7_441	RP_pos	17524	7.441	490.279	w/o MS2:NCGC00180395-03!(2E,6E,12E)-18-(2,6-dioxopiperidin-4-yl)-9,11-dihydroxy-8-methoxy-10,12,14-trimethyl-15-oxooctadeca-2,6,12-trienoic acid							[M+H]+	4.95	490.27924:8087 491.28259:4982 492.28595:2353		1	1	1	0.0910083	0.122126	0.214254	0.250223	Drift_corrected	0.652257	-0.918624	0.000243944	0.022803	2.80621e-05	0.00857323
HILIC_pos_402_20938a0_494	HILIC_pos	5930	0.494	402.209	w/o MS2:MLS001157745-01!(2S)-1-[(2S)-2-[(5-methoxy-1-methylindole-2-carbonyl)amino]-3-methylbutanoyl]pyrrolidine-2-carboxylic acid							[M+H]+	8.38	402.20938:14791 403.21273:8925 404.21609:79797		1	1	1	0.116649	0.0925506	0.170528	0.187841	Drift_corrected	0.589011	-0.679034	0.000251788	0.0230614	0.000228865	0.0155048
HILIC_pos_568_33936a0_512	HILIC_pos	11012	0.512	568.339	w/o MS2:S-((3S,10R,13R)-10,13-dimethyl-17-octyl-2,3,4,7,8,9,10,11,12,13,14,15,16,17-tetradecahydro-1H-cyclopenta[a]phenanthren-3-yl) O-(4-nitrophenyl) carbonothioate							[M+NH4]+	12.39	568.33936:21244 569.34271:10675 570.34607:9716		1	1	1	0.124243	0.0647222	0.354501	0.228077	Drift_corrected	0.776588	-0.754609	0.000251788	0.0230614	0.000420933	0.0202029
HILIC_pos_907_53546a0_641	HILIC_pos	17645	0.641	907.535	w/o MS2:Phosphatidylinositol 18							[M+H]+	13.41	907.53546:9061 908.53881:6179 909.54217:5063		1	0.98	1	0.209926	0.0985007	0.242875	0.218859	Drift_corrected	0.45964	-0.58529	0.000251788	0.0230614	0.000228865	0.0155048
RP_neg_399_14844a5_799	RP_neg	3861	5.799	399.148	S-Adenosyl-L-methionine; LC-ESI-QTOF; MS2; CE	Unknown						[M+H]+	122.24	399.1481:60299 400.15145:16025 401.15481:8320	399.147 (100), 399.161 (14), 301.608 (4), 224.563 (4)	1	1	1	0.0139618	0.015562	0.022885	0.0284313	Drift_corrected	0.564403	-0.881406	0.000251788	0.0230614	4.79249e-05	0.00945788	29	627.243
RP_neg_411_18448a6_943	RP_neg	4109	6.943	411.184	w/o MS2:MMV688467							[M-H]-	134.03	411.18448:286980 412.18783:85379 413.19119:101352		1	1	1	0.048338	0.0537412	0.0770539	0.122158	Drift_corrected	0.631366	-0.68049	0.000251788	0.0230614	7.07918e-05	0.0103653
RP_neg_722_34259a8_579	RP_neg	11738	8.579	722.343	Unknown							[M-H]-	114.48	722.34259:83777 723.34594:32280 724.3493:10298		1	1	1	0.0969535	0.0657141	0.230943	0.153866	Drift_corrected	1.38273	0.682843	0.000251788	0.0230614	0.0027176	0.0394816
RP_neg_734_30585a6_938	RP_neg	11911	6.938	734.306	Unknown	Unknown						[M-H]-	14.34	734.30487:4006 735.30822:1360 736.31158:2016	369.173 (100), 411.185 (71), 383.155 (53), 734.356 (27), 734.37 (23), 734.378 (22), 241.892 (22), 361.922 (20), 353.858 (20), 263.05 (19)	1	1	1	0.123408	0.0878143	0.161614	0.202658	Drift_corrected	0.56466	-0.647221	0.000251788	0.0230614	4.63718e-05	0.00932514
HILIC_neg_453_08875a2_45	HILIC_neg	4039	2.45	453.089	w/o MS2:Beta-Peltatin							[M-H]-	13.34	453.08875:6274 454.0921:1402 455.09546:763		1	1	1	0.213041	0.152085	0.229003	0.195636	Drift_corrected	1.68325	0.737134	0.000259863	0.0233305	0.000132805	0.0131044
HILIC_neg_630_16626a0_989	HILIC_neg	6644	0.989	630.166	Unknown							[M+Cl]-	5.05	630.16626:5739 631.16961:1308 632.17297:2146		0.918367	0.96	1	0.0966369	0.0754823	0.108822	0.0819569	Drift_corrected	0.503416	-0.666701	0.000259863	0.0233305	0.000164511	0.0137916
HILIC_neg_787_39301a1_179	HILIC_neg	8125	1.179	787.393	w/o MS2:YGLSKGCFGLKLDRIGSMSGLGC/3							[M-H]-	13.43	787.39301:3716 788.39636:2406 789.39972:2445		1	1	1	0.0898607	0.110583	0.192077	0.235105	Drift_corrected	0.66209	-0.710514	0.000259863	0.0233305	0.000159586	0.0137916
HILIC_pos_368_27957a0_749	HILIC_pos	5061	0.749	368.28	w/o MS2:ACar 14:2							[M+ACN+H]+	16.21	368.27957:104817 369.28292:44626 370.28628:3871970		1	1	1	0.0363727	0.0388447	0.037048	0.0882958	Drift_corrected	0.522809	-0.62302	0.000259863	0.0233305	0.000197159	0.0147744
HILIC_pos_476_40948a0_409	HILIC_pos	8068	0.409	476.409	w/o MS2:Cer-NS d30:4							[M+H]+	13.75	476.40948:3790 477.41283:2341 478.41619:4020		1	1	1	0.195955	0.178837	0.300468	0.329525	Drift_corrected	0.65024	-0.697254	0.000259863	0.0233305	0.000433032	0.0203532
RP_neg_678_28021a6_347	RP_neg	10935	6.347	678.28	Unknown							[M-H]-	10.23	678.28021:16541 679.28356:7044 680.28692:3094		1	1	1	0.152029	0.170737	0.198863	0.327893	Drift_corrected	0.453967	-0.783399	0.000259863	0.0233305	3.92898e-05	0.00904606
RP_pos_344_27963a7_927	RP_pos	8966	7.927	344.28	Lauroyl L-carnitine	Dodecanoylcarnitine	Acylcarnitine	Fatty acid esters	HMDB0002250	1	x	[M+H]+	51.48	344.27954:24644 345.28289:8161 346.28625:2465	344.279 (100), 285.205 (13), 85.028 (12), 344.294 (9)	1	1	1	0.0394168	0.0271952	0.0181463	0.258226	Drift_corrected	0.253205	-0.484526	0.000259863	0.0233305	0.000128772	0.0131044	8	125.277
HILIC_pos_247_16533a5_691	HILIC_pos	2066	5.691	247.165	w/o MS2:L-Lysine, N-[(1,1-dimethylethoxy)carbonyl]-							[2M+H]+	104.57	247.16533:244723 248.16868:52763 249.17204:6627		1	1	1	0.023182	0.0168056	0.0302838	0.0276219	Drift_corrected	0.611554	-0.635084	0.000268178	0.0234154	0.000132805	0.0131044
HILIC_pos_295_20587a0_788	HILIC_pos	3189	0.788	295.206	w/o MS2:Ethisterone							[M+ACN+H]+	33.89	295.20587:80633 296.20922:39784 297.21258:9346		1	1	1	0.0527471	0.0453355	0.0916424	0.0747614	Drift_corrected	0.651098	-0.702349	0.000268178	0.0234154	0.000265255	0.0164931
HILIC_pos_468_24152a4_34	HILIC_pos	7808	4.34	468.242	w/o MS2:Penigequinolones A and B (diastereomers)_120177							[M+Na]+	6.01	468.24152:10659 469.24487:4086 470.24823:2472		1	1	1	0.0774815	0.0819385	0.13346	0.148044	Drift_corrected	0.605027	-0.873347	0.000268178	0.0234154	0.000154799	0.0137771
HILIC_pos_478_16785a1_729	HILIC_pos	8124	1.729	478.168	w/o MS2:NCGC00347765-02![(7R)-5-chloro-3-[(1E,3E,5S)-3,5-dimethylhepta-1,3-dienyl]-2-(2-hydroxyethyl)-7-methyl-6,8-dioxoisoquinolin-7-yl] acetate							[M+H]+	4.81	478.16785:4756 479.1712:2073 480.17456:463		1	1	1	0.0985494	0.142063	0.128097	0.294509	Drift_corrected	0.483519	-0.732267	0.000268178	0.0234154	0.000242826	0.0157777
RP_neg_246_07501a4_181	RP_neg	1151	4.181	246.075	w/o MS2:6-Azuridine							[M-2H]2-	37.01	246.07501:164415 247.07836:19563 248.08172:2243		1	1	1	0.0577597	0.0318601	0.0662984	0.0734913	Drift_corrected	1.80467	0.635985	0.000268178	0.0234154	0.000657633	0.0232943
RP_neg_383_15359a5_296	RP_neg	3546	5.296	383.154	w/o MS2:MLS001148466-01!79794-75-5	Sulfated steroid C19H28O6S (isomer 1)	Streroid			3	x	[M-H]-	59.25	383.15359:498519 384.15694:116430 385.1603:73390		1	1	1	0.0348874	0.0236499	0.0383539	0.0617385	Drift_corrected	0.474374	-0.759031	0.000268178	0.0234154	4.48661e-05	0.00932514
RP_neg_395_11758a4_433	RP_neg	3753	4.433	395.118	w/o MS2:MMV020391							[M-H]-	3.66	395.11758:4877 396.12093:2369 397.12429:13114		1	1	1	0.178085	0.181728	0.241644	0.29519	Drift_corrected	0.548601	-0.83026	0.000268178	0.0234154	2.80621e-05	0.00857323
RP_neg_525_71887a6_579	RP_neg	7383	6.579	525.719	Unknown							[M+Cl]-	107.62	525.71887:43693 526.72222:30267 527.72558:6354		1	1	1	0.0327615	0.0395949	0.136992	0.175709	Drift_corrected	1.13405	0.564498	0.000268178	0.0234154	0.000572994	0.0222836
RP_pos_360_15512a3_383	RP_pos	9816	3.383	360.155	w/o MS2:Capecitabine							[M+K]+	4.69	360.15512:15899 361.15847:3868 362.16183:3183		1	0.98	1	0.0843383	0.0760023	0.222554	0.366872	Drift_corrected	1.31076	0.585344	0.000268178	0.0234154	0.00138412	0.0306251
RP_pos_507_16074a6_875	RP_pos	18489	6.875	507.161	w/o MS2:2-(2-((3-(4-fluorophenyl)-2-methyl-4-oxo-4H-chromen-7-yl)oxy)acetamido)-5-guanidinopentanoic acid							[M+H]+	8.46	507.16074:11569 508.16409:4378 509.16745:1435		1	1	1	0.0769845	0.067745	0.0972502	0.0972266	Drift_corrected	0.55373	-0.67269	0.000268178	0.0234154	5.64495e-05	0.00990853
HILIC_neg_1102_55823a0_541	HILIC_neg	9933	0.541	1102.56	w/o MS2:NCGC00169170-02!(2R,3R,4R,5R,6S)-2-[[(2R,3S,4S,5R,6S)-6-[(2R,3R,4R,5S,6S)-2-[(2E,6E,10E)-14-[(2S,3R,4S,5S,6R)-4,5-dihydroxy-6-(hydroxymethyl)-3-[(2S,3R,4S,5S,6R)-3,4,5-trihydroxy-6-(hydroxymethyl)oxan-2-yl]oxyoxan-2-yl]oxy-2,6,10,14-tetramethylhexadeca-2,6,10,15-tetraenoxy]-3,5-dihydroxy-6-methyloxan-4-yl]oxy-3,4,5-trihydroxyoxan-2-yl]methoxy]-6-methyloxane-3,4,5-triol							[M-H]-	28.42	1102.55823:10802 1103.56158:10964 1104.56494:4419		1	1	1	0.114382	0.0995662	0.183512	0.226769	Drift_corrected	0.704065	-0.542662	0.000276736	0.023454	0.000622484	0.0228385
HILIC_neg_369_17422a0_698	HILIC_neg	3030	0.698	369.174	Androsterone sulfate	Androsterone sulfate	Steroid					[M-H]-	114.95	369.17368:9341 370.17703:5998 371.18039:3723	369.174 (100), 369.187 (17), 96.96 (7)	1	1	1	0.0688476	0.054497	0.0812538	0.103001	Drift_corrected	0.510473	-0.717396	0.000276736	0.023454	0.000203153	0.0150111
HILIC_neg_799_44916a0_508	HILIC_neg	8223	0.508	799.449	w/o MS2:NCGC00380181-01_C41H66O15_1-O-[(2beta,3beta,5xi,9xi,18xi)-2,23,29-Trihydroxy-28-oxo-3-(beta-D-xylopyranosyloxy)olean-12-en-28-yl]-beta-D-glucopyranose							[2M-H]-	32.89	799.44916:28259 800.45251:36121 801.45587:12284		1	1	1	0.076248	0.0723767	0.0682282	0.117037	Drift_corrected	2.10125	0.74996	0.000276736	0.023454	0.000622484	0.0228385
HILIC_pos_344_31586a0_963	HILIC_pos	4448	0.963	344.316	Unknown							[M+H]+	43.53	344.31586:53315 345.31921:22503 346.32257:2751		1	1	1	0.0821455	0.0415297	0.0593591	0.0779612	Drift_corrected	0.514009	-0.559812	0.000276736	0.023454	0.000375592	0.019186
HILIC_pos_396_31094a0_5	HILIC_pos	5775	0.5	396.311	w/o MS2:ACar 16:2							[M+ACN+H]+	77.94	396.31094:82362 397.31429:64204 398.31765:687164		1	1	1	0.0778087	0.0844707	0.0731058	0.393325	Drift_corrected	0.549839	-0.514402	0.000276736	0.023454	0.000959575	0.0266742
RP_neg_1033_56726a7_967	RP_neg	16030	7.967	1033.57	Unknown							[M-H]-	17.67	1033.56726:10973 1034.57061:7008 1035.57397:2868		1	1	1	0.0571672	0.0769257	0.12315	0.170648	Drift_corrected	1.42754	0.689843	0.000276736	0.023454	0.00202386	0.0351004
RP_neg_413_12796a3_535	RP_neg	4158	3.535	413.128	w/o MS2:NCGC00380419-01_C19H24O8S_3-[(11,13-Dihydroxy-4-methyl-2,10-dioxo-1,4,5,6,7,8,9,10-octahydro-2H-3-benzoxacyclododecin-8-yl)sulfanyl]-2-hydroxypropanoic acid							[M-H]-	7.54	413.12796:21488 414.13131:5462 415.13467:10169		1	1	1	0.0717227	0.0388877	0.12233	0.0699836	Drift_corrected	0.539401	-0.932746	0.000276736	0.023454	3.21322e-05	0.00872594
RP_neg_470_25854a6_855	RP_neg	5680	6.855	470.259	w/o MS2:ENGLPVHLDQSIFRRP/4							[M-H2O-H]-	23.19	470.25854:114296 471.26189:34811 472.26525:14485		1	1	1	0.089835	0.0423701	0.0205741	0.114631	Drift_corrected	0.551576	-0.201901	0.000276736	0.023454	0.00202386	0.0351004
RP_neg_800_45166a8_588	RP_neg	12960	8.588	800.452	w/o MS2:PS 38:10							[M-H]-	104.87	800.45166:48158 801.45501:25921 802.45837:7459		1	1	1	0.0563805	0.0471271	0.0505149	0.0681407	Drift_corrected	2.18307	0.683852	0.000276736	0.023454	0.0023476	0.0370174
RP_pos_255_21037a6_308	RP_pos	4649	6.308	255.21	w/o MS2:Epiandrosterone; LC-APPI-QQ; MS2; CE							[M+H-2H2O]+	11.77	255.21037:39833 256.21372:11403 257.21708:2928		1	1	1	0.034433	0.0259661	0.04443	0.0454683	Drift_corrected	0.509864	-0.7904	0.000276736	0.023454	4.48661e-05	0.00932514
RP_pos_752_3125a7_96	RP_pos	30425	7.96	752.312	Unknown							[2M+H]+	7.84	752.3125:3169 753.31585:1369 754.31921:879		1	0.98	1	0.180578	0.133283	0.353111	0.309667	Drift_corrected	1.45297	0.725421	0.000276736	0.023454	0.000713792	0.024256
HILIC_neg_365_14236a0_509	HILIC_neg	2979	0.509	365.142	w/o MS2:Melibiose							[M-H]-	15.79	365.14236:12592 366.14571:4787 367.14907:61989		1	1	1	0.0946653	0.113536	0.16209	0.248154	Drift_corrected	0.653294	-0.670524	0.000285546	0.0237572	0.000242826	0.0157777
HILIC_neg_456_12357a5_743	HILIC_neg	4083	5.743	456.124	w/o MS2:"MLS001157898-01!3-(4-chlorophenyl)-2-[[2-[(7-methyl-4-oxo-2,3-dihydro-1H-cyclopenta[c]chromen-9-yl)oxy]acetyl]amino]propanoic acid"							[M-H]-	7.14	456.12357:5346 457.12692:1796 458.13028:883		1	1	1	0.110119	0.0937688	0.193396	0.170501	Drift_corrected	0.550698	-0.693156	0.000285546	0.0237572	0.000325272	0.0181632
HILIC_neg_491_2142a2_042	HILIC_neg	4564	2.042	491.214	w/o MS2:[3,4,5-trihydroxy-6-[[3,4,5-trihydroxy-6-(hydroxymethyl)oxan-2-yl]oxymethyl]oxan-2-yl] 2,6,6-trimethylcyclohexene-1-carboxylate							[M-H]-	16.89	491.2142:20198 492.21755:5407 493.22091:2276		1	1	1	0.0773921	0.0941615	0.0893488	0.169659	Drift_corrected	0.410563	-0.857213	0.000285546	0.0237572	0.000228865	0.0155048
RP_neg_1332_18469a7_057	RP_neg	17300	7.057	1332.18	Unknown							[M-H]-	25.43	1332.18469:8496 1333.18804:4102 1334.1914:3063		1	1	1	0.16424	0.168746	0.264011	0.275645	Drift_corrected	0.628405	-0.715801	0.000285546	0.0237572	0.000113753	0.0126374
RP_neg_529_17474a4_305	RP_neg	7528	4.305	529.175	w/o MS2:"MLS001140720-01!3-(4-chlorophenyl)-2-[2-[[2-(7-methoxy-4,8-dimethyl-2-oxochromen-3-yl)acetyl]amino]butanoylamino]propanoic acid"							[M-H]-	11.15	529.17474:36321 530.17809:10095 531.18145:3652		1	1	1	0.0284962	0.0350323	0.0548861	0.0569558	Drift_corrected	0.637433	-0.866909	0.000285546	0.0237572	5.11786e-05	0.00950934
RP_neg_817_32202a5_736	RP_neg	13214	5.736	817.322	w/o MS2:Utilin							[M-H]-	20.93	817.32202:28544 818.32537:15008 819.32873:7958		1	1	1	0.0548586	0.0511764	0.079247	0.114532	Drift_corrected	0.56836	-0.752911	0.000285546	0.0237572	6.63796e-05	0.0100913
RP_pos_302_23254a6_41	RP_pos	6797	6.41	302.233	w/o MS2:ACar 9:0							[M+H-H2O]+	12.83	302.23254:19297 303.23589:4276 304.23925:769		0.959184	0.9	1	0.121067	0.0929756	0.0750371	0.278035	Drift_corrected	0.399821	-0.476865	0.000285546	0.0237572	4.63718e-05	0.00932514
HILIC_pos_416_17899a5_879	HILIC_pos	6269	5.879	416.179	w/o MS2:Glu-Val-Phe							[M+Na]+	4.68	416.17899:7973 417.18234:2170 418.1857:1261		1	1	1	0.104307	0.142188	0.149049	0.325242	Drift_corrected	0.553982	-0.751743	0.000294614	0.0241949	0.000197159	0.0147744
HILIC_pos_484_30951a2_261	HILIC_pos	8333	2.261	484.31	w/o MS2:Taurolithocholate							[M+H]+	8.09	484.30951:11576 485.31286:4062 486.31622:2238		1	1	1	0.0477533	0.0440562	0.133154	0.163701	Drift_corrected	1.23494	0.59171	0.000294614	0.0241949	0.00103894	0.0274855
RP_neg_1152_00891a7_2	RP_neg	16818	7.2	1152.01	w/o MS2:SM d63:2							[M-2H]2-	25.04	1152.00891:7030 1153.01226:7560 1154.01562:3511		1	1	1	0.0589242	0.0283706	0.189129	0.103369	Drift_corrected	1.16766	0.58214	0.000294614	0.0241949	0.000639836	0.0231543
RP_neg_239_20149a10_228	RP_neg	1063	10.228	239.201	w/o MS2:7-(2-hydroxypropan-2-yl)-1,4a-dimethyl-2,3,4,5,6,7,8,8a-octahydronaphthalen-1-ol							[M-H]-	81.23	239.20149:294220 240.20484:63226 241.2082:5532		1	1	1	0.0354816	0.0403618	0.0228686	0.706312	Drift_corrected	0.227703	-0.400722	0.000294614	0.0241949	0.000191329	0.0145782
RP_neg_295_10367a3_851	RP_neg	1960	3.851	295.104	w/o MS2:Unknown (carbon number 11); PlaSMA ID-1500							[M-H]-	12.96	295.10367:7661 296.10702:20356 297.11038:10464		1	1	1	0.0434161	0.0653368	0.132986	0.2784	Drift_corrected	1.21578	0.595611	0.000294614	0.0241949	0.00169775	0.0330733
HILIC_neg_714_28137a4_91	HILIC_neg	7574	4.91	714.281	Unknown							[M-H]-	7.46	714.28137:3062 715.28472:2964 716.28808:920		1	1	1	0.139391	0.171859	0.205097	0.250836	Drift_corrected	0.587298	-0.677355	0.000303947	0.0245803	0.000145623	0.0135686
HILIC_pos_1014_65808a1_379	HILIC_pos	18643	1.379	1014.66	Unknown							[M+H]+	115.3	1014.65808:30159 1015.66143:22764 1016.66479:10502		0.877551	0.92	1	0.202165	0.10312	0.0627819	0.179987	Drift_corrected	0.763768	-0.139171	0.000303947	0.0245803	0.000409146	0.0199078
HILIC_pos_196_09702a1_788	HILIC_pos	1164	1.788	196.097	w/o MS2:Benzylserine							[M+H]+	9.75	196.09702:3534 197.10037:931 198.10373:799		1	1	1	0.200319	0.150265	0.120678	0.277366	Drift_corrected	0.508832	-0.528803	0.000303947	0.0245803	0.000222168	0.0154463
RP_neg_463_11023a4_168	RP_neg	5417	4.168	463.11	w/o MS2:(2S,3S,4S,5R,6S)-6-[2-(3,4-dihydroxyphenyl)-5-hydroxy-4-oxochromen-7-yl]oxy-3,4,5-trihydroxyoxane-2-carboxylic acid							[M-2H]2-	24.24	463.11023:113048 464.11358:33063 465.11694:21023		1	1	1	0.0403403	0.0249556	0.0418316	0.0439014	Drift_corrected	0.412419	-0.799625	0.000303947	0.0245803	6.85525e-05	0.0101781
RP_neg_637_30377a7_989	RP_neg	10266	7.989	637.304	w/o MS2:PtdIns-(3,5)-P2 (1,2-hexanoyl)							[M-2H]2-	10.31	637.30377:10226 638.30712:3275 639.31048:1697		1	1	1	0.113285	0.151313	0.227965	0.358664	Drift_corrected	1.3298	0.572201	0.000303947	0.0245803	0.00321541	0.0423211
RP_pos_285_18475a4_465	RP_pos	5925	4.465	285.185	w/o MS2:1,4-Androstadiene-3,17-dione; LC-APPI-QQ; MS2; CE							[M+H]+	5.17	285.18475:16734 286.1881:4620 287.19146:1692		1	1	1	0.0551964	0.0817634	0.0797373	0.138003	Drift_corrected	0.585161	-0.765588	0.000303947	0.0245803	4.48661e-05	0.00932514
HILIC_neg_487_73865a1_13	HILIC_neg	4528	1.13	487.739	Unknown							[M-H]-	31.48	487.73865:4551 488.742:1220 489.74536:0		1	1	1	0.073311	0.0403356	0.10856	0.1821	Drift_corrected	1.64065	0.47854	0.000313551	0.0247278	0.00101184	0.027153
HILIC_neg_705_47601a0_438	HILIC_neg	7496	0.438	705.476	w/o MS2:MGDG 27:0							[M-H]-	22.25	705.47601:3849 706.47936:4324 707.48272:6398		1	0.98	1	0.175966	0.156963	0.256642	0.362815	Drift_corrected	0.596936	-0.705908	0.000313551	0.0247278	0.000733471	0.0244796
HILIC_pos_266_10223a1_93	HILIC_pos	2459	1.93	266.102	w/o MS2:3-(4-hydroxy-5-oxo-3-phenyl-2H-furan-2-yl)propanoic acid							[M+H]+	59.4	266.10223:164327 267.10558:32082 268.10894:5806		1	1	1	0.0276217	0.0146842	0.0318238	0.0221802	Drift_corrected	0.503907	-0.687237	0.000313551	0.0247278	0.000265255	0.0164931
HILIC_pos_268_1181a0_904	HILIC_pos	2500	0.904	268.118	w/o MS2:NCGC00384670-01!2-(1,2-dihydroxy-2-phenylethyl)-3-hydroxy-2,3-dihydropyran-6-one							[M+H-H2O]+	6.42	268.1181:10268 269.12145:1679 270.12481:2598		1	1	1	0.132899	0.10302	0.114901	0.206771	Drift_corrected	0.501572	-0.502946	0.000313551	0.0247278	0.000325272	0.0181632
HILIC_pos_318_09464a6_586	HILIC_pos	3782	6.586	318.095	w/o MS2:Prulaurasin							[M+H]+	18.52	318.09464:3067 319.09799:732 320.10135:0		1	1	1	0.114355	0.0968637	0.204921	0.17846	Drift_corrected	1.61039	0.676989	0.000313551	0.0247278	0.000191329	0.0145782
HILIC_pos_492_2951a2_727	HILIC_pos	8580	2.727	492.295	w/o MS2:Gitoxigenin Diacetate							[M+K]+	7.26	492.2951:10187 493.29845:4110 494.30181:2700		1	1	1	0.058148	0.0574784	0.125744	0.138693	Drift_corrected	0.685448	-0.824218	0.000313551	0.0247278	0.000141227	0.0135157
RP_neg_572_17285a8_552	RP_neg	8796	8.552	572.173	Unknown							[M+Cl]-	9.01	572.17285:4183 573.1762:2516 574.17956:613		1	1	1	0.175752	0.108226	0.505763	0.277644	Drift_corrected	1.27984	0.611787	0.000313551	0.0247278	0.00292172	0.040895
RP_neg_929_44623a7_041	RP_neg	14861	7.041	929.446	w/o MS2:QLTFTPGW/-1							[M-H]-	12.41	929.44623:3877 930.44958:3226 931.45294:1732		1	1	1	0.0551754	0.0429318	0.116861	0.0896887	Drift_corrected	0.678003	-0.730171	0.000313551	0.0247278	9.4262e-05	0.0118849
RP_neg_949_47363a7_414	RP_neg	15123	7.414	949.474	w/o MS2:Araloside A							[M-H]-	23.17	949.47363:34691 950.47698:20501 951.48034:6558		1	1	1	0.0562995	0.0608333	0.143107	0.184327	Drift_corrected	1.2828	0.633866	0.000313551	0.0247278	0.0018777	0.034406
RP_pos_480_11295a5_408	RP_pos	16893	5.408	480.113	w/o MS2:NCGC00385624-01!(2S,3S,4S,5R,6S)-6-[2-(3,4-dihydroxyphenyl)-5-hydroxy-4-oxochromen-7-yl]oxy-3,4,5-trihydroxyoxane-2-carboxylic acid							[M+H]+	15.24	480.11295:11985 481.1163:3520 482.11966:4608		1	1	1	0.0937688	0.108279	0.154624	0.198526	Drift_corrected	0.593255	-0.777468	0.000313551	0.0247278	0.000159586	0.0137916
HILIC_pos_442_35245a0_848	HILIC_pos	7015	0.848	442.352	w/o MS2:DAG 22:2							[M+H]+	17.35	442.35245:32783 443.3558:15820 444.35916:25843		1	1	1	0.0456323	0.0431077	0.0481488	0.122387	Drift_corrected	0.553225	-0.633839	0.000323435	0.0253187	0.000498498	0.0215494
RP_pos_441_37244a11_198	RP_pos	14529	11.198	441.372	w/o MS2:Oleanane -4H, + 2O							[M+ACN+H]+	18.37	441.37244:7939 442.37579:2897 443.37915:3698		1	1	1	0.125985	0.0919953	0.217922	0.320146	Drift_corrected	0.623618	-0.579269	0.000323435	0.0253187	0.000124853	0.0130064
RP_pos_500_20282a3_892	RP_pos	18090	3.892	500.203	w/o MS2:Columbamide B							[M+ACN+H]+	5.8	500.20282:7960 501.20617:1896 502.20953:2249		1	1	1	0.130093	0.138098	0.245792	0.270183	Drift_corrected	1.48275	0.644425	0.000323435	0.0253187	0.0006946	0.0239886
HILIC_neg_245_06689a0_797	HILIC_neg	1295	0.797	245.067	w/o MS2:Sea Nine - 211							[M-2H]2-	32.39	245.06689:27211 246.07024:6643 247.0736:1298		1	1	1	0.11851	0.0877827	0.166558	0.159316	Drift_corrected	0.624582	-0.663788	0.000333604	0.0254305	0.000354657	0.0185643
HILIC_neg_465_12625a2_428	HILIC_neg	4207	2.428	465.126	w/o MS2:NCGC00380493-01_C17H24O12_4H-Pyran-4-one, 2-methyl-3-[[6-O-[(2R,3R,4R)-tetrahydro-3,4-dihydroxy-4-(hydroxymethyl)-2-furanyl]-beta-D-glucopyranosyl]oxy]-							[2M-H]-	8.84	465.12625:4302 466.1296:1797 467.13296:1750		1	1	1	0.134015	0.0641536	0.243453	0.124039	Drift_corrected	0.683695	-0.717862	0.000344067	0.0254305	0.000605566	0.0225037
HILIC_neg_623_20001a2_011	HILIC_neg	6567	2.011	623.2	w/o MS2:5-hydroxy-6-methoxy-2-(4-methoxyphenyl)-7-(((2S,3R,4S,5S,6R)-3,4,5-trihydroxy-6-((((2R,3R,4R,5R,6S)-3,4,5-trihydroxy-6-methyltetrahydro-2H-pyran-2-yl)oxy)methyl)tetrahydro-2H-pyran-2-yl)oxy)-4H-chrome n-4-one							[M-H]-	5.34	623.20001:3192 624.20336:1539 625.20672:1618		1	1	1	0.21458	0.198936	0.379249	0.390274	Drift_corrected	1.45256	0.772405	0.000333604	0.0254305	0.00023575	0.0157033
HILIC_neg_625_19049a6_438	HILIC_neg	6593	6.438	625.19	w/o MS2:4-(3-oxobutyl)phenyl 6-O-[(2E)-3-(4-hydroxyphenyl)prop-2-enoyl]-2-O-(3,4,5-trihydroxybenzoyl)-beta-D-glucopyranoside							[M-H]-	7.59	625.19049:7118 626.19384:2724 627.1972:733		1	1	1	0.0496116	0.0455153	0.16921	0.207134	Drift_corrected	1.17062	0.588061	0.000344067	0.0254305	0.000325272	0.0181632
HILIC_neg_665_40924a0_443	HILIC_neg	7101	0.443	665.409	Unknown							[M+FA-H]-	51.32	665.40924:7254 666.41259:5394 667.41595:48967		1	1	1	0.0887653	0.072022	0.0902593	0.180264	Drift_corrected	0.518846	-0.605934	0.000344067	0.0254305	0.0017412	0.0335495
HILIC_neg_955_50623a0_536	HILIC_neg	9145	0.536	955.506	w/o MS2:(3R,4R,6aR,6bS,8aS,14bR)-8a-[6-[[3,4-dihydroxy-6-(hydroxymethyl)-5-[(2S,3R,4R,5R,6S)-3,4,5-trihydroxy-6-methyloxan-2-yl]oxyoxan-2-yl]oxymethyl]-3,4,5-trihydroxyoxan-2-yl]oxycarbonyl-3-hydroxy-4,6a,6b,11,11,14b-hexamethyl-1,2,3,4a,5,6,7,8,9,10,12,12a,14,14a-tetradecahydropicene-4-carboxylic acid							[M-H]-	23.92	955.50623:3984 956.50958:4969 957.51294:3042		1	1	1	0.0924747	0.0679191	0.233215	0.205621	Drift_corrected	0.726376	-0.776327	0.000333604	0.0254305	0.000298156	0.0175432
HILIC_pos_233_11279a5_659	HILIC_pos	1795	5.659	233.113	w/o MS2:Tozasertib							[M+H]+	8.03	233.11279:11557 234.11614:2663 235.1195:3035		1	1	1	0.148707	0.0987261	0.115091	0.153927	Drift_corrected	0.415909	-0.616949	0.000344067	0.0254305	0.000150146	0.0137086
HILIC_pos_398_32706a0_719	HILIC_pos	5829	0.719	398.327	w/o MS2:MAG 20:3							[M+NH4]+	143.99	398.32706:1518795 399.33041:920855 400.33377:1789916		1	1	1	0.0471593	0.0211375	0.018877	0.191527	Drift_corrected	0.213962	-0.451341	0.000344067	0.0254305	0.000409146	0.0199078
HILIC_pos_422_19971a3_915	HILIC_pos	6428	3.915	422.2	w/o MS2:Leukotriene F4							[M+H]+	6.34	422.19971:16355 423.20306:6913 424.20642:2480		1	1	1	0.0601554	0.089719	0.122455	0.194872	Drift_corrected	1.45358	0.799923	0.000333604	0.0254305	0.0003446	0.0183707
HILIC_pos_467_20938a4_756	HILIC_pos	7781	4.756	467.209	w/o MS2:Staurosporine							[M+H]+	6.17	467.20938:3721 468.21273:2420 469.21609:662		1	1	1	0.202584	0.157759	0.341351	0.278787	Drift_corrected	0.640326	-0.703365	0.000344067	0.0254305	0.000228865	0.0155048
HILIC_pos_473_36096a0_716	HILIC_pos	7970	0.716	473.361	w/o MS2:sumaresinolic acid							[M+H]+	11.12	473.36096:19511 474.36431:10103 475.36767:6182		1	1	1	0.0817489	0.0918596	0.207833	0.219827	Drift_corrected	0.721066	-0.831359	0.000344067	0.0254305	0.000154799	0.0137771
HILIC_pos_811_66797a0_504	HILIC_pos	16496	0.504	811.668	w/o MS2:SM d42:3							[M+H]+	16.59	811.66797:9188 812.67132:15869 813.67468:13345		1	1	1	0.169455	0.141155	0.0976372	0.347516	Drift_corrected	1.58896	0.250991	0.000344067	0.0254305	0.000605566	0.0225037
HILIC_pos_94_06506a1_269	HILIC_pos	96	1.269	94.0651	w/o MS2:Aniline							[M+H]+	30.29	94.06506:93500 95.06841:11240 96.07177:0		1	1	1	0.0862719	0.0523034	0.0388805	0.183229	Drift_corrected	0.340526	-0.389159	0.000344067	0.0254305	0.000471287	0.0210904
RP_neg_401_16409a4_116	RP_neg	3925	4.116	401.164	w/o MS2:NCGC00380572-01!4-[(3R,3aR,6S,6aR)-6-(4-hydroxy-3,5-dimethoxyphenyl)-1,3,3a,4,6,6a-hexahydrofuro[3,4-c]furan-3-yl]-2,6-dimethoxyphenol [IIN-based on: CCMSLIB00000847713]							[M-H2O-H]-	15.45	401.16409:31097 402.16744:9317 403.1708:4450		1	1	1	0.0802622	0.0852873	0.103813	0.145719	Drift_corrected	0.540296	-0.765483	0.000333604	0.0254305	5.64495e-05	0.00990853
RP_neg_571_22192a4_636	RP_neg	8763	4.636	571.222	w/o MS2:YVG/1							[M-H2O-H]-	18.4	571.22192:46262 572.22527:16625 573.22863:29678		1	1	1	0.0281658	0.0271894	0.0717544	0.0857267	Drift_corrected	1.31384	0.684845	0.000344067	0.0254305	0.00112427	0.0282382
RP_neg_682_25604a11_146	RP_neg	10994	11.146	682.256	w/o MS2:N-(1,1-Dimethyl-2-hydroxyethyl)-3-amino-2-hydroxypropanesulfonic acid							[M+Cl]-	7.44	682.25604:4188 683.25939:1578 684.26275:760		1	1	1	0.68972	0.0901621	0.478781	0.140494	Drift_corrected	1.52523	0.336819	0.000344067	0.0254305	0.0006946	0.0239886
RP_neg_806_3645a8_578	RP_neg	13054	8.578	806.365	Unknown							[M-H]-	71.21	806.3645:45118 807.36785:22023 808.37121:10424		1	1	1	0.064657	0.0667002	0.161343	0.169153	Drift_corrected	1.31911	0.62708	0.000333604	0.0254305	0.00406954	0.0462617
RP_neg_859_36847a6_6	RP_neg	13851	6.6	859.368	Unknown							[M-H]-	13.12	859.36847:8975 860.37182:3977 861.37518:3316		1	1	1	0.139815	0.10592	0.298551	0.189085	Drift_corrected	0.634115	-0.872124	0.000344067	0.0254305	5.46384e-05	0.00980806
RP_pos_273_25787a10_557	RP_pos	5397	10.557	273.258	w/o MS2:Kaurane							[M+H]+	20.46	273.25787:537890 274.26122:212045 275.26458:21913		1	1	1	0.0401335	0.0444401	0.0181872	0.298847	Drift_corrected	0.35307	-0.352304	0.000344067	0.0254305	0.000203153	0.0150111
RP_pos_288_08453a3_858	RP_pos	6081	3.858	288.085	w/o MS2:MLS002153927-01!Sulmazole73384-60-8							[M+Na]+	5.93	288.08453:22381 289.08788:4056 290.09124:1970		1	0.98	1	0.0766579	0.0904012	0.0828567	0.142258	Drift_corrected	0.434544	-0.796944	0.000344067	0.0254305	5.83167e-05	0.00990853
RP_pos_316_24826a6_815	RP_pos	7498	6.815	316.248	w/o MS2:ACar 10:0							[M+H-2H2O]+	16.21	316.24826:150938 317.25161:45323 318.25497:7746		1	0.98	1	0.0643773	0.0664805	0.0355773	0.588206	Drift_corrected	0.248743	-0.556869	0.000344067	0.0254305	4.63718e-05	0.00932514
RP_pos_485_12967a7_494	RP_pos	17213	7.494	485.13	w/o MS2:5-(1,2,3,4,5,6-hexahydroxyhexoxy)-6-hydroxy-3-methoxy-9-methyl-4,5-dihydro-3H-pyrano[3,4-h][1]benzoxepine-2,7-dione							[M+H]+	6.19	485.12967:3892 486.13302:2144 487.13638:460		1	1	1	0.578607	0.10991	0.512021	0.302222	Drift_corrected	1.57024	0.524723	0.000344067	0.0254305	0.000753647	0.0245596
RP_pos_530_29321a8_889	RP_pos	19861	8.889	530.293	w/o MS2:RADLVGEATK/20							[2M+H]+	20	530.29321:104448 531.29656:46215 532.29992:10216		1	1	1	0.0282298	0.0283532	0.0518311	0.0669345	Drift_corrected	1.50975	0.693865	0.000344067	0.0254305	0.00134888	0.0302456
RP_pos_743_30444a4_961	RP_pos	30198	4.961	743.304	w/o MS2:Ritonavir							[M+H]+	10.85	743.30444:9614 744.30779:5341 745.31115:3685		1	1	1	0.101767	0.104501	0.22646	0.311816	Drift_corrected	1.40566	0.666472	0.000333604	0.0254305	0.00446478	0.0481043
HILIC_neg_256_97766a6_296	HILIC_neg	1458	6.296	256.978	Unknown							[M-H]-	25.47	256.97766:64018 257.98101:5582 258.98437:2585		1	1	1	0.0325548	0.0191809	0.0482196	0.036306	Drift_corrected	0.618577	-0.566704	0.000354831	0.0256885	0.00023575	0.0157033
HILIC_neg_538_32074a0_981	HILIC_neg	5310	0.981	538.321	w/o MS2:"2-((6R)-3-hydroxy-2-methyl-6-((3R,5S,7R,8R,9S,10S,12S,13R,14S,17R)-3,7,12-trihydroxy-10,13-dimethylhexadecahydro-1H-cyclopenta[a]phenanthren-17-yl)heptanamido)ethane-1-sulfonic acid"							[M-H]-	27.72	538.32074:5987 539.32409:2897 540.32745:1130		1	1	1	0.14286	0.119822	0.231602	0.288186	Drift_corrected	1.58124	0.670528	0.000354831	0.0256885	0.000713792	0.024256
HILIC_pos_736_59473a0_416	HILIC_pos	15219	0.416	736.595	w/o MS2:Triacylglycerol 12:0-12:0-18:2							[M+Na]+	22.12	736.59473:5357 737.59808:4663 738.60144:4149		1	1	1	0.1363	0.130932	0.199974	0.302426	Drift_corrected	0.705342	-0.486968	0.000354831	0.0256885	0.000445453	0.0206921
HILIC_pos_964_40656a0_707	HILIC_pos	18194	0.707	964.407	Unknown							[M+H]+	11.42	964.40656:8191 965.40991:10115 966.41327:4735		0.979592	0.98	1	0.0952396	0.0590562	0.155633	0.127264	Drift_corrected	1.521	0.743672	0.000354831	0.0256885	0.000512641	0.0215737
RP_neg_231_05154a2_92	RP_neg	955	2.92	231.052	w/o MS2:D-(???)-Quinic acid							[M-H]-	16.38	231.05154:24604 232.05489:4480 233.05825:2119		1	1	1	0.167833	0.167579	0.25854	0.255495	Drift_corrected	0.581941	-0.783071	0.000354831	0.0256885	8.84915e-05	0.0114761
RP_neg_420_12277a4_151	RP_neg	4318	4.151	420.123	w/o MS2:(Z)-2-benzylidene-9-(quinolin-4-yl)-8,9-dihydro-2H-furo[2,3-f]chromene-3,7-dione							[M-2H]2-	18.5	420.12277:20813 421.12612:5622 422.12948:3208		1	1	1	0.0750559	0.0641646	0.0952042	0.133088	Drift_corrected	0.491449	-0.70672	0.000354831	0.0256885	5.2882e-05	0.00965643
RP_neg_499_1459a8_583	RP_neg	6547	8.583	499.146	w/o MS2:NCGC00380757-01_C22H28O13_3-[6-({6-O-[(2R,3R,4R)-3,4-Dihydroxy-4-(hydroxymethyl)tetrahydro-2-furanyl]-beta-D-glucopyranosyl}oxy)-1-benzofuran-5-yl]propanoic acid							[M-H]-	12.65	499.1459:81434 500.14925:33107 501.15261:11093		1	1	1	0.0760068	0.0824123	0.135345	0.154402	Drift_corrected	1.51697	0.680255	0.000354831	0.0256885	0.00321541	0.0423211
RP_neg_764_35358a8_579	RP_neg	12425	8.579	764.354	Unknown	Unknown						[M+FA-H]-	56.99	764.35486:14112 765.35821:6082 766.36157:4222	399.221 (100), 764.355 (51), 399.233 (11), 399.206 (10), 534.419 (8), 730.391 (7), 764.373 (7), 764.249 (6), 374.853 (6), 151.24 (6)	1	0.98	1	0.0610762	0.0565076	0.145032	0.129156	Drift_corrected	1.36887	0.660157	0.000354831	0.0256885	0.00406954	0.0462617
RP_neg_776_28113a5_303	RP_neg	12594	5.303	776.281	Unknown							[M+FA-H]-	15.8	776.28113:20736 777.28448:7375 778.28784:3852		1	1	1	0.0919128	0.0645229	0.127608	0.132078	Drift_corrected	0.484604	-0.876752	0.000354831	0.0256885	4.63718e-05	0.00932514
HILIC_neg_308_13766a0_999	HILIC_neg	2247	0.999	308.138	w/o MS2:N-Allyladenosine							[M-2H]2-	5.67	308.13766:8151 309.14101:27409 310.14437:17582		1	1	1	0.143676	0.141852	0.146071	0.244399	Drift_corrected	1.83397	0.663075	0.000365904	0.0259002	0.000445453	0.0206921
HILIC_neg_529_1181a1_44	HILIC_neg	5167	1.44	529.118	Unknown							[M-H]-	8.97	529.1181:7881 530.12145:2566 531.12481:3457		1	1	1	0.144972	0.122991	0.325873	0.306791	Drift_corrected	1.35123	0.704165	0.000365904	0.0259002	0.000209317	0.0151841
HILIC_pos_265_1795a0_811	HILIC_pos	2447	0.811	265.18	w/o MS2:Dinor-12-oxophytodienoic Acid							[M+H]+	3.52	265.1795:3667 266.18285:1384 267.18621:3644		1	1	1	0.147741	0.111995	0.324264	0.198663	Drift_corrected	0.701903	-0.674945	0.000365904	0.0259002	0.000265255	0.0164931
HILIC_pos_696_20648a6_026	HILIC_pos	14282	6.026	696.206	Unknown							[M+H]+	7.65	696.20648:9876 697.20983:0 698.21319:0		1	1	1	0.0709585	0.0366563	0.141919	0.0727706	Drift_corrected	0.684265	-0.707854	0.000365904	0.0259002	0.000209317	0.0151841
RP_neg_363_11981a3_889	RP_neg	3202	3.889	363.12	w/o MS2:licoflavanone							[M-H]-	154.85	363.11981:134011 364.12316:39210 365.12652:5364		1	1	1	0.0197764	0.0237976	0.0521516	0.0873004	Drift_corrected	1.24552	0.567375	0.000365904	0.0259002	0.00192531	0.0347179
RP_neg_646_25305a4_766	RP_neg	10412	4.766	646.253	w/o MS2:ACARBOSE							[M-H]-	7.5	646.25305:15740 647.2564:5672 648.25976:2681		1	1	1	0.141447	0.0978071	0.199103	0.170323	Drift_corrected	0.505162	-0.787907	0.000365904	0.0259002	4.63718e-05	0.00932514
RP_pos_431_25385a4_994	RP_pos	13861	4.994	431.254	w/o MS2:Trandolapril							[M+Na]+	6.22	431.25385:26474 432.2572:8888 433.26056:2517		1	1	1	0.0641662	0.0642819	0.139411	0.156709	Drift_corrected	1.38316	0.708827	0.000365904	0.0259002	0.00131447	0.0298318
RP_pos_434_26459a5_682	RP_pos	14073	5.682	434.265	w/o MS2:NCGC00385245-01!(2E,4E,14E)-15-(1,3-benzodioxol-5-yl)-N-(2-methylpropyl)pentadeca-2,4,14-trienamide [IIN-based on: CCMSLIB00000848860]							[M+H]+	3.91	434.26459:13244 435.26794:5068 436.2713:12769		1	1	1	0.0942423	0.101991	0.184055	0.272561	Drift_corrected	0.680949	-0.687095	0.000365904	0.0259002	5.11786e-05	0.00950934
RP_pos_436_25137a6_955	RP_pos	14211	6.955	436.251	w/o MS2:paxilline							[M+Na]+	6.63	436.25137:54691 437.25472:17920 438.25808:17566		1	1	1	0.0271376	0.0328304	0.0280114	0.0673806	Drift_corrected	1.79247	0.619555	0.000365904	0.0259002	0.00183115	0.034044
RP_pos_514_15582a8_526	RP_pos	18918	8.526	514.156	Unknown							[M+H]+	5.54	514.15582:4161 515.15917:941 516.16253:590		0.979592	0.98	1	0.393973	0.116533	0.492514	0.191929	Drift_corrected	0.545008	-0.661877	0.000365904	0.0259002	0.000191329	0.0145782
HILIC_neg_288_12201a0_993	HILIC_neg	1910	0.993	288.122	w/o MS2:Lycorine							[M-H2O-H]2-	82.5	288.12201:132847 289.12536:50118 290.12872:5434		1	1	1	0.0365106	0.0396036	0.0649834	0.105674	Drift_corrected	1.49172	0.730815	0.000377295	0.0262389	0.000527153	0.0217454
HILIC_neg_511_30377a1_485	HILIC_neg	4888	1.485	511.304	w/o MS2:1-Octadecanoyl-sn-glycero-3-phospho-(1'-sn-glycerol)							[M-H]-	8.22	511.30377:30128 512.30712:21071 513.31048:5942		1	1	1	0.12132	0.125884	0.0829054	0.311118	Drift_corrected	0.507338	-0.417017	0.000377295	0.0262389	0.000774333	0.0246769
HILIC_pos_353_21667a1_865	HILIC_pos	4659	1.865	353.217	w/o MS2:Octaethylene glycol							[M+ACN+H]+	5.83	353.21667:7382 354.22002:2124 355.22338:1087		1	1	1	0.204653	0.1708	0.274552	0.206964	Drift_corrected	0.5902	-0.705937	0.000377295	0.0262389	0.000203153	0.0150111
HILIC_pos_736_40057a2_381	HILIC_pos	15212	2.381	736.401	Unknown							[M+H]+	24.77	736.40057:12659 737.40392:6151 738.40728:1668		0.918367	0.92	1	0.0464298	0.0270268	0.0375719	0.22817	Drift_corrected	0.299384	-0.508354	0.000377295	0.0262389	0.0003446	0.0183707
RP_neg_617_29346a8_432	RP_neg	9913	8.432	617.293	w/o MS2:NCGC00386086-01![9-[(E)-3-acetyloxy-4-methylhex-4-en-2-yl]-12-hydroxy-3-(2-hydroxypropan-2-yl)-10-methoxy-6a,12b-dimethyl-8,11-dioxo-1,2,3,4a,5,6,12,12a-octahydropyrano[3,2-a]xanthen-1-yl] acetate							[M-H]-	11.5	617.29346:22596 618.29681:8910 619.30017:7037		1	1	1	0.058232	0.0680641	0.159255	0.186867	Drift_corrected	1.26412	0.637156	0.000377295	0.0262389	0.00223481	0.0363205
RP_pos_273_18518a5_941	RP_pos	5388	5.941	273.185	w/o MS2:ESTRADIOL-17ALPHA							[M+H]+	3.08	273.18518:6396 274.18853:2293 275.19189:0		1	1	1	0.193908	0.185872	0.312136	0.34204	Drift_corrected	0.508323	-0.854981	0.000377295	0.0262389	6.63796e-05	0.0100913
RP_pos_358_31039a8_868	RP_pos	9744	8.868	358.31	w/o MS2:Docosatetraenoyl ethanolamide							[M+H-2H2O]+	25.67	358.31039:41978 359.31374:14924 360.3171:2358		1	1	1	0.481063	0.0614227	0.528614	0.130172	Drift_corrected	1.77627	0.703781	0.000377295	0.0262389	0.00118467	0.0288654
RP_pos_417_19788a2_787	RP_pos	13043	2.787	417.198	w/o MS2:NCGC00386101-01![3-methyl-1-[3-methyl-1-[3-methyl-1-[3-methyl-1-oxo-1-(1,3,4,5,6-pentahydroxyhexan-2-yloxy)pentan-2-yl]oxy-1-oxopentan-2-yl]oxy-1-oxopentan-2-yl]oxy-1-oxopentan-2-yl] 2-acetyloxy-3-methylpentanoate [IIN-based on: CCMSLIB00000846644]							[M+H]+	7.74	417.19788:24717 418.20123:6357 419.20459:2388		1	1	1	0.0511011	0.045426	0.0652565	0.0862977	Drift_corrected	0.459706	-0.853941	0.000377295	0.0262389	4.34063e-05	0.00932514
HILIC_pos_317_24704a0_797	HILIC_pos	3774	0.797	317.247	w/o MS2:5-{8(Z),11(Z)-pentadecadienyl}resorcinol							[M+H]+	11.49	317.24704:5336 318.25039:976 319.25375:0		1	1	1	0.0660957	0.0557469	0.0611153	0.159453	Drift_corrected	0.4916	-0.588873	0.00038901	0.0267031	0.000289594	0.0173937
RP_neg_860_46283a7_649	RP_neg	13866	7.649	860.463	w/o MS2:3-[(3S,10S,13R)-14-hydroxy-3-[4-methoxy-6-methyl-5-[3,4,5-trihydroxy-6-[[3,4,5-trihydroxy-6-(hydroxymethyl)oxan-2-yl]oxymethyl]oxan-2-yl]oxyoxan-2-yl]oxy-10,13-dimethyl-1,2,3,4,5,6,7,8,9,11,12,15,16,17-tetradecahydrocyclopenta[a]phenanthren-17-yl]-2H-furan-5-one							[M-H2O-H]-	44.29	860.46283:67478 861.46618:46319 862.46954:16554		1	1	1	0.165429	0.0868134	0.112121	0.250428	Drift_corrected	0.25653	-0.663953	0.00038901	0.0267031	4.34063e-05	0.00932514
RP_pos_248_0918a3_862	RP_pos	4382	3.862	248.092	w/o MS2:Streptozocin							[M+H-H2O]+	5.23	248.0918:7949 249.09515:1606 250.09851:868		1	1	1	0.104199	0.112258	0.120364	0.184987	Drift_corrected	0.473679	-0.760624	0.00038901	0.0267031	0.00010358	0.0121891
RP_pos_424_22296a3_424	RP_pos	13423	3.424	424.223	w/o MS2:MLS001075553-01! M+H							[M+H]+	5.95	424.22296:52782 425.22631:18781 426.22967:5737		1	1	1	0.0660857	0.07043	0.0513524	0.205657	Drift_corrected	2.29148	0.534629	0.00038901	0.0267031	0.000909797	0.0262076
RP_pos_445_34155a6_027	RP_pos	14771	6.027	445.342	w/o MS2:NCGC00160284-01!6-HYDROXYIMINO-IMPERIALINE M+H							[M+H-H2O]+	8.97	445.34155:32595 446.3449:11920 447.34826:3733		1	1	1	0.0487997	0.0228559	0.0797898	0.0716265	Drift_corrected	1.43535	0.562751	0.00038901	0.0267031	0.000959575	0.0266742
RP_pos_715_31097a4_959	RP_pos	29299	4.959	715.311	w/o MS2:Sphingomyelin d18:1-C18:0							[M+H-2H2O]+	7.36	715.31097:12778 716.31432:6780 717.31768:4850		1	1	1	0.0428161	0.0262952	0.0822961	0.0803334	Drift_corrected	1.4323	0.643442	0.00038901	0.0267031	0.00467503	0.048894
HILIC_neg_529_17426a2_434	HILIC_neg	5172	2.434	529.174	w/o MS2:"MLS001140720-01!3-(4-chlorophenyl)-2-[2-[[2-(7-methoxy-4,8-dimethyl-2-oxochromen-3-yl)acetyl]amino]butanoylamino]propanoic acid"							[2M-H]-	7.86	529.17426:8255 530.17761:1616 531.18097:1709		1	1	1	0.102697	0.0668382	0.196658	0.113241	Drift_corrected	0.706532	-0.699965	0.00040106	0.0268913	0.000458202	0.0207978
HILIC_pos_548_32214a0_515	HILIC_pos	10382	0.515	548.322	w/o MS2:Proscillaridin							[M+H]+	3.76	548.32214:4405 549.32549:3762 550.32885:14078		1	1	1	0.22443	0.07791	0.487212	0.189826	Drift_corrected	0.772768	-0.723553	0.00040106	0.0268913	0.000325272	0.0181632
HILIC_pos_979_59937a1_394	HILIC_pos	18350	1.394	979.599	Unknown							[M+H]+	15.82	979.59937:31475 980.60272:24310 981.60608:13640		1	1	1	0.13765	0.107526	0.0883088	0.358698	Drift_corrected	0.271281	-0.604025	0.00040106	0.0268913	0.000265255	0.0164931
RP_neg_1388_21387a7_906	RP_neg	17407	7.906	1388.21	Unknown							[M-H]-	15.92	1388.21387:3014 1389.21722:3534 1390.22058:2225		1	1	1	0.129244	0.118957	0.343731	0.349205	Drift_corrected	0.759732	-0.714542	0.00040106	0.0268913	0.000159586	0.0137916
RP_neg_335_18594a7_525	RP_neg	2739	7.525	335.186	w/o MS2:8,9-epoxy-3-isobutyryloxy-10-(2-methylbutanoyl)thymol							[M-H]-	10.06	335.18594:6230 336.18929:2530 337.19265:0		0.979592	0.96	1	0.167708	0.177222	0.182271	0.195689	Drift_corrected	0.440341	-0.841446	0.00040106	0.0268913	0.000159586	0.0137916
RP_neg_455_2666a8_983	RP_neg	5237	8.983	455.267	w/o MS2:Lunarine							[M-H]-	5.26	455.2666:3789 456.26995:1568 457.27331:0		1	1	1	0.0512463	0.0264811	0.116232	0.0769444	Drift_corrected	1.28971	0.573662	0.00040106	0.0268913	0.00112427	0.0282382
RP_neg_803_34283a6_936	RP_neg	13007	6.936	803.343	w/o MS2:DIGOXIN							[2M-H]-	10.96	803.34283:4884 804.34618:3491 805.34954:1456		1	1	1	0.239111	0.135771	0.379847	0.245406	Drift_corrected	0.598409	-0.689971	0.00040106	0.0268913	0.00010358	0.0121891
RP_neg_857_35345a6_623	RP_neg	13828	6.623	857.353	Unknown							[M-H]-	12.92	857.35345:4381 858.3568:3257 859.36016:7182		1	1	1	0.113135	0.0628257	0.220148	0.13809	Drift_corrected	0.614113	-0.80485	0.00040106	0.0268913	9.72774e-05	0.0119336
RP_pos_429_23737a5_12	RP_pos	13714	5.12	429.237	w/o MS2:Irbesartan							[M+H]+	4.46	429.23737:11596 430.24072:4005 431.24408:2115		1	1	1	0.1017	0.150153	0.253458	0.395891	Drift_corrected	1.25185	0.544368	0.00040106	0.0268913	0.0024059	0.037601
RP_pos_478_09811a5_779	RP_pos	16770	5.779	478.098	Unknown							[M+H]+	8.57	478.09811:6317 479.10146:2181 480.10482:2039		1	0.98	1	0.0495833	0.0455984	0.0831301	0.0804295	Drift_corrected	0.612315	-0.831424	0.00040106	0.0268913	0.000106873	0.012393
RP_pos_535_15643a6_024	RP_pos	20130	6.024	535.156	w/o MS2:Aprepitant (MK-0869)							[M+H]+	6.89	535.15643:3495 536.15978:2441 537.16314:626		1	0.98	1	0.143529	0.0842052	0.202733	0.179562	Drift_corrected	1.9543	0.767483	0.00040106	0.0268913	0.00023575	0.0157033
HILIC_neg_370_1774a0_698	HILIC_neg	3050	0.698	370.177	w/o MS2:MLS001146613-01!							[M-H]-	19.1	370.1774:18578 371.18075:16748 372.18411:2966		1	1	1	0.0575469	0.0634422	0.066053	0.109694	Drift_corrected	0.518819	-0.706914	0.000413451	0.027262	0.000242826	0.0157777
HILIC_pos_360_15625a1_963	HILIC_pos	4841	1.963	360.156	w/o MS2:Capecitabine							[M+H]+	5.67	360.15625:7395 361.1596:3532 362.16296:700		1	1	1	0.128912	0.0913367	0.284131	0.231175	Drift_corrected	1.37884	0.707264	0.000413451	0.027262	0.00031599	0.0179927
HILIC_pos_498_32495a0_967	HILIC_pos	8814	0.967	498.325	w/o MS2:"2-((4R)-4-((3R,5R,9S,10S,13R,14S,17R)-3-hydroxy-10,13-dimethylhexadecahydro-1H-cyclopenta[a]phenanthren-17-yl)-N-methylpentanamido)ethane-1-sulfonic acid"							[M+H]+	22.86	498.32495:12943 499.3283:5785 500.33166:4864		1	1	1	0.083863	0.0978625	0.150791	0.20515	Drift_corrected	0.638405	-0.813922	0.000413451	0.027262	0.000222168	0.0154463
RP_neg_1191_41772a8_539	RP_neg	17003	8.539	1191.42	Unknown							[M-H]-	11.32	1191.41772:3486 1192.42107:3800 1193.42443:3180		1	1	1	0.178549	0.133575	0.267191	0.252226	Drift_corrected	1.67912	0.585079	0.000413451	0.027262	0.00361985	0.044219
RP_neg_799_45068a8_582	RP_neg	12954	8.582	799.451	w/o MS2:NCGC00380181-01_C41H66O15_1-O-[(2beta,3beta,5xi,9xi,18xi)-2,23,29-Trihydroxy-28-oxo-3-(beta-D-xylopyranosyloxy)olean-12-en-28-yl]-beta-D-glucopyranose							[M-H2O-H]-	151.17	799.45068:312368 800.45403:157843 801.45739:55758		1	0.98	1	0.0505693	0.0528606	0.0444334	0.0738204	Drift_corrected	2.20663	0.692883	0.000413451	0.027262	0.00246552	0.0379356
RP_neg_905_43372a6_976	RP_neg	14541	6.976	905.434	w/o MS2:(2S,3R,4R,5R,6S)-2-{[(2R,3R,4S,5R,6R)-4,5-dihydroxy-6-methyl-2-[(2R,4'S,7'S,8'R,9'S,13'R,14'R,16'R)-7',9',13'-trimethyl-5-methylidene-16'-{[(2R,3R,4R,5R,6S)-3,4,5-trihydroxy-6-methyloxan-2-yl]oxy}-5'-oxaspiro[oxane-2,6'-pentacyclo[10.8.0.0??,???.0???,???.0????,?????]icosan]-18'-eneoxy]oxan-3-yl]oxy}-6-methyloxane-3,4,5-triol							[M-H]-	13.02	905.43372:5862 906.43707:2286 907.44043:1737		1	1	1	0.151756	0.13459	0.203838	0.285596	Drift_corrected	0.532601	-0.703074	0.000413451	0.027262	0.000215653	0.0153631
RP_pos_330_3002a8_506	RP_pos	8209	8.506	330.3	w/o MS2:Palmitoylserinol							[M+ACN+H]+	22.56	330.3002:152059 331.30355:41662 332.30691:8706		1	1	1	0.0283894	0.0337746	0.0239933	0.0815207	Drift_corrected	0.464203	-0.632472	0.000413451	0.027262	0.000215653	0.0153631
RP_pos_715_16949a9_752	RP_pos	29277	9.752	715.169	Unknown							[M+H]+	15.29	715.16949:11791 716.17284:6565 717.1762:4611		1	1	1	0.14816	0.0595333	0.135298	0.14374	Drift_corrected	2.08853	0.494418	0.000413451	0.027262	0.000753647	0.0245596
HILIC_neg_280_0687a1_457	HILIC_neg	1782	1.457	280.069	w/o MS2:Mordant Yellow 12							[M-H]-	14.63	280.0687:10234 281.07205:4088 282.07541:992		1	1	1	0.0667809	0.0933661	0.115502	0.291967	Drift_corrected	1.47112	0.747138	0.000426193	0.0278709	0.000289594	0.0173937
HILIC_neg_353_30603a0_449	HILIC_neg	2863	0.449	353.306	w/o MS2:Tangeritin							[M-H]-	88.76	353.30603:98047 354.30938:61962 355.31274:27419		1	0.98	1	0.0729135	0.0716445	0.0403059	0.199085	Drift_corrected	0.39982	-0.500085	0.000426193	0.0278709	0.0017412	0.0335495
RP_pos_468_15036a5_337	RP_pos	16184	5.337	468.15	w/o MS2:astilbin							[M+H]+	6.15	468.15036:6668 469.15371:2503 470.15707:1673		1	1	1	0.136407	0.168268	0.268329	0.308125	Drift_corrected	0.635243	-0.876486	0.000426193	0.0278709	5.11786e-05	0.00950934
RP_pos_484_14484a3_549	RP_pos	17159	3.549	484.145	w/o MS2:NCGC00384929-01!(2S,3S)-3,5,7-trihydroxy-2-[4-hydroxy-3-[(2S,3R,4S,5S,6R)-3,4,5-trihydroxy-6-(hydroxymethyl)oxan-2-yl]oxyphenyl]-2,3-dihydrochromen-4-one							[M+H]+	5.57	484.14484:7764 485.14819:3851 486.15155:4412		1	0.98	1	0.127809	0.136817	0.232249	0.239351	Drift_corrected	0.6083	-0.834482	0.000426193	0.0278709	6.63796e-05	0.0100913
HILIC_neg_224_06201a1_433	HILIC_neg	1078	1.433	224.062	w/o MS2:3-(N-Morpholino)-2-hydroxypropane sulfonic acid							[M-2H]2-	110.44	224.06201:131947 225.06536:20726 226.06872:2605		1	1	1	0.0388272	0.0489148	0.0438292	0.0878195	Drift_corrected	0.527795	-0.650741	0.000439295	0.0280355	0.00028126	0.0170543
HILIC_neg_265_09134a1_948	HILIC_neg	1602	1.948	265.091	w/o MS2:Unknown (carbon number 10); PlaSMA ID-439							[M-H]-	11.58	265.09134:9076 266.09469:1393 267.09805:279		1	0.98	1	0.303561	0.140419	0.32997	0.202112	Drift_corrected	0.473592	-0.746381	0.000439295	0.0280355	0.000375592	0.019186
HILIC_neg_678_21082a1_215	HILIC_neg	7220	1.215	678.211	Unknown							[M-2H]2-	15.49	678.21082:9508 679.21417:6546 680.21753:2281		1	1	1	0.0790671	0.0843204	0.0907897	0.1155	Drift_corrected	0.395312	-0.900953	0.000439295	0.0280355	0.00028126	0.0170543
HILIC_neg_750_39301a2_001	HILIC_neg	7867	2.001	750.393	Unknown							[M-H]-	18.93	750.39301:4179 751.39636:1907 752.39972:596		1	0.96	1	0.143196	0.161854	0.158447	0.257518	Drift_corrected	0.40676	-0.761234	0.000439295	0.0280355	0.000298156	0.0175432
HILIC_neg_869_38171a0_77	HILIC_neg	8614	0.77	869.382	w/o MS2:Microsclerodermin M							[M-H]-	19.81	869.38171:8726 870.38506:7865 871.38842:10376		1	1	1	0.150116	0.120556	0.407408	0.303964	Drift_corrected	0.729782	-0.691777	0.000439295	0.0280355	0.000397665	0.0196807
HILIC_neg_944_46191a1_414	HILIC_neg	9086	1.414	944.462	Unknown							[2M-H]-	25.25	944.46191:8217 945.46526:6500 946.46862:2919		1	0.98	1	0.131504	0.0955232	0.15627	0.212458	Drift_corrected	0.492729	-0.64867	0.000439295	0.0280355	0.000605566	0.0225037
HILIC_neg_946_40961a1_423	HILIC_neg	9097	1.423	946.41	Unknown							[M+Cl]-	14.33	946.40961:3699 947.41296:2010 948.41632:6806		1	0.98	1	0.181602	0.177232	0.199047	0.364257	Drift_corrected	0.493066	-0.659813	0.000439295	0.0280355	0.000242826	0.0157777
HILIC_pos_194_10188a5_03	HILIC_pos	1142	5.03	194.102	w/o MS2:MLS002153163-01!6-Methyl-2-(phenylethynyl)pyridine							[M+H]+	12.6	194.10188:4773 195.10523:1467 196.10859:0		1	1	1	0.0810116	0.0893379	0.110886	0.116772	Drift_corrected	0.62667	-0.650755	0.000439295	0.0280355	0.000228865	0.0155048
HILIC_pos_353_24796a1_274	HILIC_pos	4664	1.274	353.248	w/o MS2:"(R)-4-((3R,5S,8R,9S,10S,13R,14S,17R)-3-hydroxy-10,13-dimethyl-7-oxohexadecahydro-1H-cyclopenta[a]phenanthren-17-yl)pent-2-enoic acid"							[M+H]+	6.3	353.24796:7781 354.25131:2978 355.25467:4815		1	1	1	0.105274	0.105836	0.226184	0.257762	Drift_corrected	0.744496	-0.665129	0.000439295	0.0280355	0.00028126	0.0170543
HILIC_pos_379_12085a6_498	HILIC_pos	5317	6.498	379.121	w/o MS2:C14H22O9; PlaSMA ID-934							[M+H]+	9.13	379.12085:15214 380.1242:4984 381.12756:2981		1	1	1	0.0907673	0.078949	0.075991	0.12854	Drift_corrected	0.542406	-0.453441	0.000439295	0.0280355	0.000657633	0.0232943
RP_pos_427_39255a11_798	RP_pos	13627	11.798	427.393	w/o MS2:beta-amyrin							[M+H]+	10.91	427.39255:9873 428.3959:3119 429.39926:1345		1	1	1	0.0715839	0.0726411	0.119394	0.241141	Drift_corrected	0.607993	-0.754418	0.000439295	0.0280355	8.04519e-05	0.0109708
RP_pos_670_34351a7_371	RP_pos	27491	7.371	670.344	w/o MS2:YTDIEMNRLGK/2							[M+Na]+	8.75	670.34351:17762 671.34686:7178 672.35022:2285		1	0.98	1	0.0774383	0.0896275	0.100123	0.222511	Drift_corrected	1.16908	0.190253	0.000439295	0.0280355	0.00798486	0.0614591
HILIC_neg_546_18231a5_248	HILIC_neg	5431	5.248	546.182	w/o MS2:NCGC00381247-01!3-ethenyl-4-[2-(3,4,5-trihydroxybenzoyl)oxyethyl]-2-[3,4,5-trihydroxy-6-(hydroxymethyl)oxan-2-yl]oxy-3,4-dihydro-2H-pyran-5-carboxylic acid							[M-H]-	8.95	546.18231:6867 547.18566:3930 548.18902:3372		1	1	1	0.088822	0.0545423	0.103338	0.0666464	Drift_corrected	0.53664	-0.779795	0.000452767	0.0287222	0.000228865	0.0155048
HILIC_pos_173_05597a6_99	HILIC_pos	856	6.99	173.056	w/o MS2:N-ALPHA-ACETYL-L-ASPARAGINE							[M+H]+	5.06	173.05597:3621 174.05932:445 175.06268:0		1	0.98	1	0.110698	0.10192	0.169919	0.180697	Drift_corrected	0.667652	-0.687619	0.000452767	0.0287222	0.000250099	0.0160533
RP_pos_327_60236a6_655	RP_pos	8043	6.655	327.602	Unknown							[M+2H]2+	22.39	327.60236:8354 328.60571:7754 329.60907:3778		1	1	1	0.0935781	0.0768849	0.187093	0.197578	Drift_corrected	1.41003	0.616887	0.000452767	0.0287222	0.00313959	0.0420194
HILIC_neg_254_9818a6_296	HILIC_neg	1427	6.296	254.982	Unknown	Ascorbic acid sulfate	Vitamin metabolite			2	x	[M-H]-	1002.06	254.98187:144168 255.98522:16484 256.98858:16266	175.025 (100), 254.982 (69), 175.034 (11), 99.009 (9), 254.992 (8), 115.004 (8), 111.008 (6), 73.03 (4), 87.008 (4), 173.01 (4)	1	1	1	0.0136483	0.0168887	0.0205362	0.0290774	Drift_corrected	0.622903	-0.564951	0.000466616	0.0289084	0.000298156	0.0175432	27	558.233
HILIC_neg_264_10803a1_997	HILIC_neg	1579	1.997	264.108	w/o MS2:(-)-Neplanocin A							[M-H]-	228.5	264.10803:32971 265.11138:6773 266.11474:1535		1	1	1	0.0242662	0.0293993	0.0389928	0.0388234	Drift_corrected	0.566309	-0.750372	0.000466616	0.0289084	0.000397665	0.0196807
HILIC_neg_451_12778a1_436	HILIC_neg	4009	1.436	451.128	w/o MS2:methyl 2,4-dihydroxy-6-[(3Z,5Z)-nona-3,5-dienyl]-3-[(2S,3R,4R,5S,6R)-3,4,5-trihydroxy-6-(hydroxymethyl)oxan-2-yl]benzoate							[M-H]-	8.95	451.12778:5033 452.13113:1350 453.13449:0		1	1	1	0.154253	0.132806	0.189353	0.213245	Drift_corrected	0.508739	-0.706069	0.000466616	0.0289084	0.000364986	0.0189179
HILIC_neg_910_47736a1_376	HILIC_neg	8892	1.376	910.477	Unknown							[M-H]-	20.09	910.47736:5342 911.48071:3092 912.48407:2637		1	0.98	1	0.0925703	0.0643489	0.109944	0.092205	Drift_corrected	0.478436	-0.772811	0.000466616	0.0289084	0.000572994	0.0222836
HILIC_pos_1040_5647a1_38	HILIC_pos	18862	1.38	1040.56	Unknown							[M+H]+	9.51	1040.5647:4312 1041.56805:3184 1042.57141:1639		1	0.98	1	0.0616339	0.0933846	0.111737	0.150478	Drift_corrected	0.671269	-0.609496	0.000466616	0.0289084	0.00083956	0.0253568
HILIC_pos_372_31079a0_749	HILIC_pos	5159	0.749	372.311	w/o MS2:Tetradecanoyl-L-Carnitine							[M+NH4]+	89.2	372.31079:536387 373.31414:285518 374.3175:34746		1	1	1	0.0308991	0.0337493	0.0157497	0.19383	Drift_corrected	0.299222	-0.534083	0.000466616	0.0289084	0.00109514	0.0279709
HILIC_pos_794_28656a6_659	HILIC_pos	16177	6.659	794.287	Unknown							[M+NH4]+	7.32	794.28656:8663 795.28991:5406 796.29327:2011		1	0.98	1	0.141749	0.150861	0.135844	0.274524	Drift_corrected	0.535609	-0.445016	0.000466616	0.0289084	0.000215653	0.0153631
RP_neg_1071_46436a6_764	RP_neg	16340	6.764	1071.46	Unknown	Unknown						[M-H]-	25.6	1071.46265:3528 1072.466:2930 1073.46936:2362	1071.468 (100), 575.216 (31), 969.144 (30), 1071.491 (29), 413.197 (28), 250.159 (20), 70.906 (20), 1055.601 (20), 631.829 (19), 56.844 (17)	1	1	1	0.0613118	0.0637077	0.131747	0.186574	Drift_corrected	1.37344	0.682879	0.000466616	0.0289084	0.00145713	0.0310305	5	76.4233
RP_neg_323_29517a11_271	RP_neg	2565	11.271	323.295	w/o MS2:FA 21:1							[M-H]-	24.41	323.29517:78797 324.29852:21932 325.30188:3823		1	1	1	0.0198551	0.0208252	0.0204048	0.0528451	Drift_corrected	0.439956	-0.648235	0.000466616	0.0289084	0.000354657	0.0185643
RP_pos_307_08649a3_273	RP_pos	7022	3.273	307.086	w/o MS2:Unknown (carbon number 10); PlaSMA ID-1599							[M+Na]+	4.51	307.08649:4986 308.08984:1558 309.0932:1261		1	1	1	0.136389	0.110849	0.230317	0.182338	Drift_corrected	0.531126	-0.841646	0.000466616	0.0289084	0.000132805	0.0131044
RP_pos_517_11804a5	RP_pos	19072	5	517.118	w/o MS2:NCGC00380462-01!5,7-dihydroxy-6-[3,4,5-trihydroxy-6-(hydroxymethyl)oxan-2-yl]-8-[3,4,5-trihydroxy-6-(hydroxymethyl)oxan-2-yl]oxychromen-2-one							[M+H]+	9.37	517.11804:3898 518.12139:2530 519.12475:3035		1	1	1	0.114348	0.100729	0.311116	0.288343	Drift_corrected	1.24942	0.685248	0.000466616	0.0289084	0.000862399	0.0256324
RP_pos_555_22583a4_619	RP_pos	21391	4.619	555.226	w/o MS2:2,8-Dibenzyl-5-phenyl-3a,4,6,6a,10,10a-hexahydro-6,10-ethenoisoindolo[5,6-e]isoindole-1,3,7,9(2H,8H,9aH,10bH)-tetraone							[M+NH4]+	3.32	555.22583:6771 556.22918:3651 557.23254:4430		1	1	1	0.0861746	0.0459737	0.292423	0.167411	Drift_corrected	1.21403	0.653594	0.000466616	0.0289084	0.00178566	0.0337311
HILIC_pos_412_21469a1_417	HILIC_pos	6161	1.417	412.215	w/o MS2:NCGC00380713-01_C21H35NO6S_Cysteine, S-[(6E,9E)-5-hydroxy-8-methoxy-5,9,13,14-tetramethyl-2-oxooxacyclotetradeca-6,9-dien-4-yl]-							[M+H]+	7.99	412.21469:5650 413.21804:2874 414.2214:3250		1	1	1	0.138653	0.101779	0.263123	0.216885	Drift_corrected	0.652165	-0.764958	0.000480853	0.0293894	0.000354657	0.0185643
RP_neg_246_03862a2_457	RP_neg	1139	2.457	246.039	w/o MS2:m-Trifluoromethylhippuric acid							[M-H]-	8.65	246.03862:8183 247.04197:3108 248.04533:674		1	1	1	0.106582	0.109024	0.202239	0.228506	Drift_corrected	0.649115	-0.735872	0.000480853	0.0293894	0.000228865	0.0155048
RP_neg_390_17426a4_959	RP_neg	3663	4.959	390.174	w/o MS2:syringin							[M-H]-	23.99	390.17426:73176 391.17761:24319 392.18097:7207		1	1	1	0.110074	0.0657182	0.170559	0.14937	Drift_corrected	1.47317	0.573496	0.000480853	0.0293894	0.00416529	0.0467976
RP_neg_678_27948a6_928	RP_neg	10934	6.928	678.279	Unknown							[M-H]-	9.03	678.27948:12363 679.28283:5516 680.28619:2122		1	1	1	0.192663	0.114997	0.307796	0.2615	Drift_corrected	0.54843	-0.73673	0.000480853	0.0293894	9.72774e-05	0.0119336
RP_neg_759_27765a4_203	RP_neg	12328	4.203	759.278	w/o MS2:UNPD203664 (not validated)							[M-H]-	5.67	759.27765:3111 760.281:2596 761.28436:2267		1	1	1	0.0591965	0.0521945	0.104723	0.0904433	Drift_corrected	0.588373	-0.786195	0.000480853	0.0293894	7.07918e-05	0.0103653
RP_pos_462_43054a11_274	RP_pos	15822	11.274	462.431	Unknown	Unknown						[M+NH4]+	120.61	462.43057:14386 463.43392:7688 464.43728:3478	427.39 (100), 289.255 (79), 277.249 (71), 137.134 (62), 178.166 (47), 189.165 (46), 201.165 (45), 95.084 (44), 462.437 (42), 191.179 (41)	1	1	1	0.0415105	0.0360267	0.0239118	0.18693	Drift_corrected	0.341796	-0.502699	0.000480853	0.0293894	0.000228865	0.0155048	36	735.122
RP_pos_717_18219a9_588	RP_pos	29367	9.588	717.182	w/o MS2:Cephalexin - Dark Web Drugs							[M+H]+	29.5	717.18219:63967 718.18554:36680 719.1889:11162		1	1	1	0.268805	0.141995	0.235815	0.397787	Drift_corrected	2.00898	0.498764	0.000480853	0.0293894	0.000885807	0.0259638
HILIC_neg_264_08771a1_916	HILIC_neg	1578	1.916	264.088	w/o MS2:NCGC00095569-05!4,9-dimethoxyfuro[3,2-g]chromen-7-one							[M-H]-	192.5	264.08771:228632 265.09106:40514 266.09442:6108		1	1	1	0.0271032	0.0280812	0.0331177	0.0437555	Drift_corrected	0.480211	-0.739713	0.000495488	0.0297686	0.000433032	0.0203532
HILIC_neg_549_12506a7_631	HILIC_neg	5499	7.631	549.125	w/o MS2:NCGC00380104-01![5-hydroxy-2-(4-hydroxyphenyl)-7-methoxy-4-oxo-3-[(2S,3R,4R,5R,6S)-3,4,5-trihydroxy-6-methyloxan-2-yl]oxychromen-8-yl] acetate							[M-H]-	2.48	549.12506:3290 550.12841:795 551.13177:438		1	1	1	0.14571	0.123798	0.250009	0.215661	Drift_corrected	0.669102	-0.642149	0.000495488	0.0297686	0.000542043	0.0217454
HILIC_pos_468_30835a1_338	HILIC_pos	7819	1.338	468.308	w/o MS2:LysoPC(0:0/14:0) put							[M+H-H2O]+	33.68	468.30835:104030 469.3117:36181 470.31506:14240		1	1	1	0.0516342	0.0537622	0.0519595	0.102918	Drift_corrected	0.553615	-0.54449	0.000495488	0.0297686	0.000934382	0.0266023
HILIC_pos_721_27112a1_043	HILIC_pos	14902	1.043	721.271	w/o MS2:Azadirachtin							[M+H]+	7.68	721.27112:5528 722.27447:3546 723.27783:2233		1	1	1	0.0785744	0.0741642	0.125943	0.138723	Drift_corrected	1.39906	0.649064	0.000495488	0.0297686	0.000817277	0.0251866
RP_neg_232_05936a4_155	RP_neg	985	4.155	232.059	w/o MS2:4-Amino-9-methoxypsoralen							[M-H2O-H]2-	58.26	232.05936:350369 233.06271:34063 234.06607:2699		1	1	1	0.0417372	0.031987	0.0524617	0.0569919	Drift_corrected	0.481639	-0.780724	0.000495488	0.0297686	6.63796e-05	0.0100913
RP_neg_415_14304a2_283	RP_neg	4204	2.283	415.143	w/o MS2:Podofilox							[M-H]-	5.12	415.14304:18551 416.14639:5164 417.14975:10221		1	0.98	1	0.0528089	0.0299725	0.0684828	0.0482283	Drift_corrected	0.541203	-0.774675	0.000495488	0.0297686	8.04519e-05	0.0109708
RP_neg_819_33728a5_426	RP_neg	13251	5.426	819.337	Unknown							[M-H]-	8.9	819.33728:10807 820.34063:5640 821.34399:3863		1	1	1	0.064898	0.0548881	0.176499	0.156372	Drift_corrected	0.738559	-0.81888	0.000495488	0.0297686	0.00010358	0.0121891
RP_pos_475_25558a2_919	RP_pos	16574	2.919	475.256	w/o MS2:NCGC00347503-02!8-[2-(3,4-dihydroxy-2,5-dimethoxyoxolan-3-yl)ethyl]-4a,7,8-trimethylspiro[2,3,5,6,7,8a-hexahydro-1H-naphthalene-4,2'-oxirane]-2,3-diol							[M+H]+	3.84	475.25558:6116 476.25893:4112 477.26229:1532		1	0.96	1	0.154856	0.177118	0.31885	0.383474	Drift_corrected	1.4478	0.73503	0.000495488	0.0297686	0.000420933	0.0202029
RP_pos_510_18375a7_485	RP_pos	18676	7.485	510.184	Unknown							[M+H]+	5.13	510.18375:5264 511.1871:2541 512.19046:4985		1	1	1	0.0438333	0.0403979	0.124204	0.139017	Drift_corrected	1.16089	0.453214	0.000495488	0.0297686	0.0027176	0.0394816
HILIC_neg_538_31531a1_413	HILIC_neg	5309	1.413	538.315	w/o MS2:LPS 19:0							[M-H]-	7.54	538.31531:8564 539.31866:3069 540.32202:83308		1	1	1	0.0669467	0.0519712	0.0907736	0.093704	Drift_corrected	0.603519	-0.619266	0.000510531	0.0301033	0.000817277	0.0251866
HILIC_neg_568_18628a1_086	HILIC_neg	5796	1.086	568.186	w/o MS2:Benzenesulfonamide, 4-(2-hydroxy-1,1-dimethylethyl)-N-[6-(2-hydroxyethoxy)-5-(2-methoxyphenoxy)[2,2'-bipyrimidin]-4-yl]-							[M-H]-	8.65	568.18628:9286 569.18963:3348 570.19299:1188		1	1	1	0.162188	0.107955	0.308209	0.233551	Drift_corrected	1.43329	0.592757	0.000510531	0.0301033	0.0014202	0.0309068
HILIC_pos_322_07684a6_409	HILIC_pos	3867	6.409	322.077	w/o MS2:Dimethenamid-ESA							[M+H]+	43.17	322.07684:69143 323.08019:17737 324.08355:3640		1	1	1	0.0450599	0.0450438	0.0755792	0.0627309	Drift_corrected	0.654661	-0.766857	0.000510531	0.0301033	0.00023575	0.0157033
HILIC_pos_386_32666a0_498	HILIC_pos	5528	0.498	386.327	w/o MS2:Undecylcarnitine, butyl ester							[M+H]+	72.9	386.32666:357568 387.33001:222999 388.33337:30431		1	1	1	0.0355708	0.0386203	0.0206702	0.249701	Drift_corrected	0.327561	-0.539114	0.000510531	0.0301033	0.00115411	0.028448
HILIC_pos_402_19403a1_222	HILIC_pos	5925	1.222	402.194	w/o MS2:NCGC00385827-01!7-[[(1S,4aS,6S,8aR)-6-hydroxy-5,5,8a-trimethyl-2-methylidene-3,4,4a,6,7,8-hexahydro-1H-naphthalen-1-yl]methoxy]chromen-2-one [IIN-based on: CCMSLIB00000848158]							[M+Na]+	12.68	402.19403:29565 403.19738:12349 404.20074:3902		1	1	1	0.0798199	0.0888245	0.0976419	0.145715	Drift_corrected	0.506786	-0.785087	0.000510531	0.0301033	0.000354657	0.0185643
HILIC_pos_548_19855a5_256	HILIC_pos	10371	5.256	548.199	w/o MS2:Acarbose							[M+Na]+	10.03	548.19855:13377 549.2019:5839 550.20526:3144		1	1	1	0.124449	0.0789076	0.152499	0.100275	Drift_corrected	0.549292	-0.770647	0.000510531	0.0301033	0.000273149	0.016852
HILIC_pos_715_18219a0_73	HILIC_pos	14754	0.73	715.182	w/o MS2:{3,4,5-triacetyloxy-6-[5-acetyloxy-3-(4-methoxyphenyl)-4-oxochromen-6-yloxy]-2 H-3,4,5,6-tetrahydropyran-2-yl}methyl acetate							[M+K]+	16.02	715.18219:41397 716.18554:117183 717.1889:49492		0.979592	1	1	0.0939791	0.0676245	0.0769487	0.114834	Drift_corrected	2.0356	0.605957	0.000510531	0.0301033	0.000222168	0.0154463
HILIC_pos_718_18896a0_729	HILIC_pos	14828	0.729	718.189	Unknown							[M+ACN+H]+	31.38	718.18896:41286 719.19231:31900 720.19567:7691		1	1	1	0.0715725	0.0901908	0.0534185	0.164251	Drift_corrected	2.13466	0.581545	0.000510531	0.0301033	0.000228865	0.0155048
RP_neg_351_18204a5_821	RP_neg	3020	5.821	351.182	w/o MS2:3-[(E)-3,4-dihydroxy-3,5-dimethylhept-1-enyl]-7,8-dihydroxy-7-methyl-8,8a-dihydro-1H-isochromen-6-one							[M-H]-	5.03	351.18204:7423 352.18539:2155 353.18875:1335		1	1	1	0.0434908	0.042998	0.0648767	0.0665832	Drift_corrected	0.524507	-0.844854	0.000510531	0.0301033	0.000121045	0.0128199
RP_neg_367_15845a8_211	RP_neg	3271	8.211	367.158	w/o MS2:Dehydroisoandrosterone sulfate							[M-H]-	12.7	367.15845:30005 368.1618:6033 369.16516:7540		1	1	1	0.113712	0.120205	0.136593	0.190368	Drift_corrected	0.525146	-0.705489	0.000510531	0.0301033	8.04519e-05	0.0109708
HILIC_neg_401_22104a0_686	HILIC_neg	3436	0.686	401.221	w/o MS2:CKQLQKDKQVYRATHR/5							[M-H2O-H]-	37.3	401.22104:9873 402.22439:4132 403.22775:1609		1	1	1	0.0775288	0.0685242	0.187426	0.182628	Drift_corrected	1.37773	0.726443	0.000525991	0.03045	0.0010667	0.0278489
HILIC_neg_735_5224a0_443	HILIC_neg	7757	0.443	735.522	w/o MS2:Undecapropylene glycol monobutyl ether							[M+Cl]-	44.25	735.5224:14600 736.52575:11293 737.52911:6049		1	0.98	1	0.137436	0.098233	0.154181	0.281611	Drift_corrected	0.546917	-0.639788	0.000525991	0.03045	0.00112427	0.0282382
HILIC_neg_968_53918a2_005	HILIC_neg	9280	2.005	968.539	Unknown							[M-H]-	13.41	968.53918:4107 969.54253:3255 970.54589:2056		1	1	1	0.150888	0.151709	0.176352	0.286673	Drift_corrected	0.467127	-0.664658	0.000525991	0.03045	0.000306953	0.0177324
HILIC_pos_268_104a3_021	HILIC_pos	2497	3.021	268.104	w/o MS2:Zidovudine							[M+H]+	11.52	268.104:118575 269.10735:15451 270.11071:3718		1	1	1	0.0404167	0.0421529	0.0290015	0.0734222	Drift_corrected	0.494539	-0.496893	0.000525991	0.03045	0.000675884	0.0237291
HILIC_pos_271_20511a2_129	HILIC_pos	2593	2.129	271.205	w/o MS2:5-Androsten-3.beta.-ol-17-one							[M+H]+	6.05	271.20511:4937 272.20846:1848 273.21182:428		1	1	1	0.15637	0.129824	0.232052	0.233	Drift_corrected	0.602569	-0.694447	0.000525991	0.03045	0.000542043	0.0217454
HILIC_pos_367_15729a0_52	HILIC_pos	5035	0.52	367.157	w/o MS2:3-O-Feruloylquinic acid							[M+H]+	3.87	367.15729:23067 368.16064:10523 369.164:6942		1	1	1	0.0696582	0.0990134	0.135659	0.255377	Drift_corrected	0.674938	-0.73344	0.000525991	0.03045	0.000985389	0.0269439
HILIC_pos_716_18787a0_507	HILIC_pos	14777	0.507	716.188	Unknown							[M+K]+	10.94	716.18787:8438 717.19122:14265 718.19458:12213		1	1	1	0.174662	0.134765	0.166706	0.139781	Drift_corrected	1.78198	0.67995	0.000525991	0.03045	0.000242826	0.0157777
RP_neg_556_78607a6_883	RP_neg	8368	6.883	556.786	Unknown							[M-H]-	22.02	556.78607:11714 557.78942:4899 558.79278:1773		1	1	1	0.0885342	0.0868423	0.209654	0.288612	Drift_corrected	1.30766	0.552701	0.000525991	0.03045	0.00337202	0.0431491
RP_neg_862_47809a7_614	RP_neg	13900	7.614	862.478	w/o MS2:Apratoxin A M+Na							[M-H]-	11.72	862.47809:3838 863.48144:4430 864.4848:29580		0.897959	0.88	1	0.215772	0.167264	0.203377	0.389699	Drift_corrected	0.299112	-0.837714	0.000525991	0.03045	5.83167e-05	0.00990853
RP_pos_319_03699a3_264	RP_pos	7634	3.264	319.037	w/o MS2:Fragilin							[M+ACN+H]+	3.71	319.03699:5122 320.04034:1233 321.0437:1892		1	1	1	0.102259	0.0673069	0.161572	0.0947257	Drift_corrected	0.542984	-0.824922	0.000525991	0.03045	0.000154799	0.0137771
HILIC_neg_555_22614a0_928	HILIC_neg	5578	0.928	555.226	w/o MS2:2,8-Dibenzyl-5-phenyl-3a,4,6,6a,10,10a-hexahydro-6,10-ethenoisoindolo[5,6-e]isoindole-1,3,7,9(2H,8H,9aH,10bH)-tetraone							[M-H2O-H]-	23.18	555.22614:17089 556.22949:5532 557.23285:30260		1	1	1	0.0580527	0.0616451	0.181994	0.282548	Drift_corrected	1.22691	0.701553	0.00054188	0.0309193	0.000605566	0.0225037
HILIC_neg_652_22021a2_255	HILIC_neg	6926	2.255	652.22	w/o MS2:NCGC00347814-02_C29H37NO13_							[M+Cl]-	12.52	652.22021:8731 653.22356:2641 654.22692:2745		1	1	1	0.0793759	0.0579121	0.193078	0.143617	Drift_corrected	1.25983	0.577138	0.00054188	0.0309193	0.000409146	0.0199078
HILIC_pos_344_27975a0_748	HILIC_pos	4446	0.748	344.28	w/o MS2:LAUROYLCARNITINE							[M+NH4]+	307.59	344.27975:1020967 345.2831:447908 346.28646:63164		1	1	1	0.0265412	0.0147504	0.0134547	0.108449	Drift_corrected	0.279201	-0.54254	0.00054188	0.0309193	0.000934382	0.0266023
HILIC_pos_381_26324a0_779	HILIC_pos	5388	0.779	381.263	w/o MS2:5-(4-acetyloxy-3-hydroxy-2,5,5,8a-tetramethyl-3,4,4a,6,7,8-hexahydronaphthalen-1-yl)-3-methylpentanoic acid							[M+H]+	11.79	381.26324:9369 382.26659:14047 383.26995:4896		1	1	1	0.127765	0.0965055	0.237211	0.151458	Drift_corrected	0.677862	-0.711768	0.00054188	0.0309193	0.00031599	0.0179927
HILIC_pos_989_59174a2_263	HILIC_pos	18427	2.263	989.592	w/o MS2:HBMP 52:13							[M+H]+	10.22	989.59174:4966 990.59509:3927 991.59845:1852		1	1	1	0.107152	0.113313	0.160518	0.191235	Drift_corrected	1.375	0.514319	0.00054188	0.0309193	0.00118467	0.0288654
RP_pos_274_20114a4_629	RP_pos	5452	4.629	274.201	w/o MS2:Unknown (carbon number 14); PlaSMA ID-1257							[M+H]+	7.41	274.20114:47475 275.20449:9696 276.20785:1012		1	1	1	0.0537141	0.0704506	0.034734	0.238779	Drift_corrected	0.321111	-0.599724	0.00054188	0.0309193	0.000113753	0.0126374
RP_pos_394_19724a3_175	RP_pos	11724	3.175	394.197	w/o MS2:Glu-Val-Phe							[M+H]+	7.1	394.19724:108182 395.20059:37163 396.20395:4525		1	1	1	0.0258566	0.0282934	0.0312245	0.0729267	Drift_corrected	0.530639	-0.676392	0.00054188	0.0309193	0.000145623	0.0135686
RP_pos_689_18597a9_531	RP_pos	28290	9.531	689.186	Unknown							[M+H]+	9.53	689.18597:6817 690.18932:5729 691.19268:1069		1	1	1	0.18972	0.149249	0.253928	0.391617	Drift_corrected	1.87378	0.65859	0.00054188	0.0309193	0.000959575	0.0266742
HILIC_pos_278_15967a0_933	HILIC_pos	2761	0.933	278.16	w/o MS2:1-(1-hydroxybutyl)-1,3,4,5,6,7-hexahydro-2-benzofuran-4,5,6,7-tetrol							[M+NH4]+	16.05	278.15967:27814 279.16302:10033 280.16638:2050		1	1	1	0.0850213	0.0719475	0.117116	0.0967953	Drift_corrected	0.567779	-0.742511	0.000558207	0.0313999	0.000265255	0.0164931
HILIC_pos_287_20065a1_196	HILIC_pos	2992	1.196	287.201	w/o MS2:4-Androstene-3,17-dione							[M+H]+	3.1	287.20065:6168 288.204:1485 289.20736:1199		1	1	1	0.0877359	0.0847507	0.140441	0.163546	Drift_corrected	0.591237	-0.791045	0.000558207	0.0313999	0.000306953	0.0177324
HILIC_pos_386_32666a0_718	HILIC_pos	5529	0.718	386.327	w/o MS2:Undecylcarnitine, butyl ester							[M+NH4]+	69.34	386.32666:506504 387.33001:248846 388.33337:39053		1	1	1	0.0314558	0.0297542	0.0169918	0.181188	Drift_corrected	0.291852	-0.537534	0.000558207	0.0313999	0.00055732	0.022107
HILIC_pos_84_0441a1_999	HILIC_pos	57	1.999	84.0441	Unknown							[M+H]+	17.03	84.0441:3449 85.04745:0 86.05081:0		1	1	1	0.140349	0.144233	0.15488	0.160039	Drift_corrected	0.546645	-0.6566	0.000558207	0.0313999	0.000605566	0.0225037
RP_neg_425_20093a8_803	RP_neg	4433	8.803	425.201	w/o MS2:[(2R,3R,4S,5S,6R)-2-(acetyloxymethyl)-3,5-dihydroxy-6-[(2S,3R)-2,3,4-trihydroxybutoxy]oxan-4-yl] hexanoate							[M-H]-	23.29	425.20093:50918 426.20428:11608 427.20764:21033		1	1	1	0.0384617	0.0307405	0.0688337	0.0668488	Drift_corrected	0.6369	-0.74943	0.000558207	0.0313999	9.72774e-05	0.0119336
RP_neg_614_20959a5_942	RP_neg	9845	5.942	614.21	w/o MS2:(S)-N-((R)-1-amino-1-oxo-3-phenylpropan-2-yl)-1-(2-((3-(2,3-dihydrobenzo[b][1,4]dioxin-6-yl)-5-hydroxy-4-oxo-4H-chromen-7-yl)oxy)acetyl)pyrrolidine-2-carboxamide							[M-H]-	6.36	614.20959:16687 615.21294:8485 616.2163:6933		1	1	1	0.28158	0.0846226	0.560633	0.205831	Drift_corrected	1.29239	0.503071	0.000558207	0.0313999	0.00252647	0.0381891
RP_pos_148_06042a3_86	RP_pos	1493	3.86	148.06	w/o MS2:L-Glutamic Acid							[M+H]+	6.1	148.06042:21153 149.06377:1970 150.06713:977		1	1	1	0.0565342	0.0665625	0.0701863	0.103479	Drift_corrected	0.533373	-0.755402	0.000558207	0.0313999	0.000132805	0.0131044
RP_pos_330_2641a7_338	RP_pos	8203	7.338	330.264	ACar 11:0	Undecanoylcarnitine	Acylcarnitine	Fatty acid esters	HMDB0013321	2	x	[M]+	20.62	330.26364:15874 331.26699:4808 332.27035:1563	330.264 (100), 330.279 (11), 85.03 (10), 330.272 (10), 299.138 (9), 121.051 (8), 109.065 (7), 178.088 (7), 271.187 (7), 330.324 (5)	1	0.98	1	0.0412788	0.0344438	0.0217493	0.205441	Drift_corrected	0.257461	-0.546137	0.000558207	0.0313999	8.84915e-05	0.0114761	18	403.468
HILIC_neg_247_08282a1_304	HILIC_neg	1325	1.304	247.083	w/o MS2:.beta.-Hydroxyethyltheophylline							[M-2H]2-	140.05	247.08282:632077 248.08617:70321 249.08953:4123		1	1	1	0.0932137	0.0783134	0.0451334	0.138928	Drift_corrected	1.84589	0.359521	0.000574984	0.0318365	0.00031599	0.0179927
HILIC_pos_403_19778a0_698	HILIC_pos	5955	0.698	403.198	w/o MS2:"MLS001159171-01!(2S)-1-[(2S)-3-methyl-2-[(3-oxo-2,4-dihydroquinoxaline-1-carbonyl)amino]pentanoyl]pyrrolidine-2-carboxylic acid" M+H							[M+H]+	3.53	403.19778:5858 404.20113:7811 405.20449:7367		1	1	1	0.105673	0.0584037	0.220071	0.144509	Drift_corrected	0.710479	-0.740232	0.000574984	0.0318365	0.000484716	0.0213309
HILIC_pos_505_17908a1_698	HILIC_pos	9019	1.698	505.179	w/o MS2:Inosine, 2'-deoxy-							[2M+H]+	10.78	505.17908:96618 506.18243:35153 507.18579:5620		1	1	1	0.0889831	0.0305964	0.0235929	0.0678157	Drift_corrected	0.356494	-0.351781	0.000574984	0.0318365	0.000817277	0.0251866
HILIC_pos_806_38568a1_057	HILIC_pos	16412	1.057	806.386	w/o MS2:(7S,9E,11S,12R,13S,14S,15S,16R,17S,18S,19E,21Z)-13-(acetyloxy)-15,17-dihydroxy-11-methoxy-3,7,12,14,16,18,22-heptamethyl-6,23,27,29-tetraoxo-8,30-dioxa-24-azatetracyclo[23.3.1.1^{4,7}.0^{5,28}]triaconta-1,3,5(28),9,19,21,25-heptaen-2-yl cyclohexanecar...							[M+H]+	10.96	806.38568:13452 807.38903:10675 808.39239:3762		1	1	1	0.0731195	0.059176	0.0647421	0.128116	Drift_corrected	0.366726	-0.663019	0.000574984	0.0318365	0.00031599	0.0179927
RP_neg_573_23694a4_652	RP_neg	8837	4.652	573.237	w/o MS2:(1S,2R,4S,9R,10R,14S,15S,17S)-9-(furan-3-yl)-1-hydroxy-15-[(1R)-1-hydroxy-2-methoxy-2-oxoethyl]-10,14,16,16-tetramethyl-7,18-dioxo-3,8-dioxapentacyclo[12.3.1.0??,???.0???,????.0???,?????]octadecan-17-yl propanoate							[M-H2O-H]-	10.77	573.23694:26502 574.24029:8617 575.24365:9717		1	1	1	0.0501053	0.0618206	0.134637	0.233095	Drift_corrected	1.27381	0.636118	0.000574984	0.0318365	0.0024059	0.037601
RP_neg_714_17596a9_6	RP_neg	11577	9.6	714.176	w/o MS2:Phosphatidylcholine 14:0-18:2 / 16:1-16:1							[M-H]-	25.88	714.17596:37563 715.17931:16286 716.18267:19075		1	1	1	0.0627426	0.0445405	0.0603494	0.10101	Drift_corrected	1.89881	0.511245	0.000574984	0.0318365	0.00101184	0.027153
RP_neg_748_28534a5_296	RP_neg	12136	5.296	748.285	w/o MS2:(7R,9E,11S,12R,13S,14R,15R,16R,17S,18S,19E,21Z)-26-formyl-2,15,17,27,29-pentahydroxy-11-methoxy-3,7,12,14,16,18,22-heptamethyl-6,23-dioxo-8,30-dioxa-24-azatetracyclo[23.3.1.1^{4,7}.0^{5,28}]triaconta-1(28),2,4,9,19,21,25(29),26-octaen-13-yl acetate							[M-H]-	7.47	748.28534:19596 749.28869:7689 750.29205:5425		1	1	1	0.0596328	0.0751535	0.096768	0.169357	Drift_corrected	0.542572	-0.857853	0.000574984	0.0318365	7.79275e-05	0.0108596
RP_neg_991_52081a8_58	RP_neg	15633	8.58	991.521	Unknown	Unknown						[M+Cl]-	35.68	991.51746:4829 992.52081:3794 993.52417:1082	399.223 (100), 400.225 (18), 258.122 (16), 169.788 (16), 736.612 (15), 399.237 (14), 119.661 (14), 991.523 (12), 895.275 (12), 991.542 (11)	1	1	1	0.0331598	0.0396738	0.11164	0.140371	Drift_corrected	1.21911	0.620259	0.000574984	0.0318365	0.00329287	0.0426864	26	550.552
RP_pos_494_23337a3_181	RP_pos	17736	3.181	494.233	w/o MS2:1,7-bis(4-hydroxyphenyl)-5-[(2R,3R,4S,5S,6R)-3,4,5-trihydroxy-6-(hydroxymethyl)oxan-2-yl]oxyheptan-3-one							[M+Na]+	4.06	494.23337:12352 495.23672:3845 496.24008:1800		1	1	1	0.108235	0.0768115	0.166617	0.203811	Drift_corrected	1.47723	0.563523	0.000574984	0.0318365	0.0014202	0.0309068
HILIC_neg_897_44733a0_707	HILIC_neg	8806	0.707	897.447	w/o MS2:C45H68O18; PlaSMA ID-3426							[M-H]-	23.58	897.44733:6563 898.45068:4850 899.45404:5362		1	0.98	1	0.140501	0.121022	0.312473	0.342427	Drift_corrected	0.699806	-0.721701	0.000592222	0.0320647	0.000334807	0.0183095
HILIC_pos_137_04588a1_701	HILIC_pos	478	1.701	137.046	Hypoxanthine	Hypoxanthine	Purine	Purines and purine derivatives	HMDB0000157	2	x	[M+H]+	192.14	137.04584:28947 138.04919:3191 139.05255:1457	137.046 (100), 110.035 (56), 119.035 (43), 94.04 (39), 82.04 (37), 55.029 (8), 137.054 (8), 82.046 (5), 119.042 (4), 119.045 (4)	1	1	1	0.0115076	0.00537022	0.0114543	0.0106491	Drift_corrected	0.550254	-0.521772	0.000592222	0.0320647	0.000934382	0.0266023
HILIC_pos_279_15848a0_814	HILIC_pos	2782	0.814	279.158	w/o MS2:NCGC00381116-01!(E)-4-hydroxy-4-[4-hydroxy-2-[(E)-6-oxohept-1-enyl]cyclopentyl]but-2-enoic acid							[M+H-H2O]+	5.02	279.15848:7961 280.16183:2046 281.16519:3196		1	1	1	0.170365	0.0777807	0.261682	0.112817	Drift_corrected	0.705763	-0.517536	0.000592222	0.0320647	0.000458202	0.0207978
HILIC_pos_479_20599a5_693	HILIC_pos	8169	5.693	479.206	w/o MS2:NCGC00385480-01_C28H32O8_							[M+H-2H2O]+	6.41	479.20599:62040 480.20934:20313 481.2127:3734		1	1	1	0.174856	0.186698	0.240205	0.315715	Drift_corrected	0.664949	-0.511969	0.000592222	0.0320647	0.000273149	0.016852
HILIC_pos_485_28757a1_588	HILIC_pos	8363	1.588	485.288	w/o MS2:"methyl (4R)-4-((3R,5S,7R,9S,10S,13R,17R)-7-acetoxy-3-hydroxy-10,13-dimethyl-12-oxohexadecahydro-1H-cyclopenta[a]phenanthren-17-yl)pentanoate"							[M+H]+	9.19	485.28757:32183 486.29092:16956 487.29428:3222		1	1	1	0.153669	0.0677141	0.194083	0.145089	Drift_corrected	0.555742	-0.574703	0.000592222	0.0320647	0.00031599	0.0179927
RP_neg_341_14667a2_254	RP_neg	2837	2.254	341.147	w/o MS2:"MLS000860079-01!L-741,626"							[M-H]-	5.09	341.14667:8700 342.15002:2957 343.15338:1580		1	1	1	0.0961877	0.150033	0.190317	0.321249	Drift_corrected	0.645432	-0.821415	0.000592222	0.0320647	0.000106873	0.012393
RP_neg_419_17404a2_335	RP_neg	4305	2.335	419.174	w/o MS2:(2Z,6E,10Z)-12-acetyloxy-10-(acetyloxymethyl)-6-methyl-2-(4-methylpent-3-enyl)dodeca-2,6,10-trienoic acid							[M-H]-	7.75	419.17404:4241 420.17739:1717 421.18075:924		1	1	1	0.182703	0.162434	0.352827	0.340274	Drift_corrected	0.634258	-0.841156	0.000592222	0.0320647	0.000106873	0.012393
RP_neg_431_13864a4_859	RP_neg	4614	4.859	431.139	w/o MS2:Ginkgolide A							[M-H]-	6.63	431.13864:15009 432.14199:5605 433.14535:3913		1	1	1	0.134746	0.152035	0.206298	0.269617	Drift_corrected	0.550721	-0.894189	0.000592222	0.0320647	7.54774e-05	0.010706
RP_neg_641_35889a7_165	RP_neg	10342	7.165	641.359	w/o MS2:MGDG 23:4							[M-H]-	20.28	641.35889:4011 642.36224:1970 643.3656:0		1	1	1	0.193098	0.170467	0.442625	0.399095	Drift_corrected	0.692154	-0.796261	0.000592222	0.0320647	9.13342e-05	0.0116545
RP_neg_708_32727a8_577	RP_neg	11474	8.577	708.327	w/o MS2:(2S)-2-(((S)-7-acetamido-1,2,3-trimethoxy-9-oxo-5,6,7,9-tetrahydrobenzo[a]heptalen-10-yl)amino)-N-(1-(3,4-dimethoxyphenyl)-2-methylpropyl)-4-(methylthio)butanamide							[M+FA-H]-	27.71	708.32727:30118 709.33062:8860 710.33398:6202		1	1	1	0.0970136	0.0808932	0.223509	0.184215	Drift_corrected	1.37058	0.632328	0.000592222	0.0320647	0.00512236	0.0507967
RP_neg_940_37878a8_557	RP_neg	15001	8.557	940.379	Unknown							[M-H]-	17.15	940.37878:9449 941.38213:6229 942.38549:5558		1	1	1	0.225687	0.150546	0.291696	0.21498	Drift_corrected	1.81517	0.670244	0.000592222	0.0320647	0.00436287	0.0475872
RP_pos_287_20111a5_263	RP_pos	6050	5.263	287.201	w/o MS2:FA 19:5							[M+H-H2O]+	4.21	287.20111:9778 288.20446:15052 289.20782:3631		1	1	1	0.0851225	0.113731	0.145383	0.286147	Drift_corrected	0.643771	-0.744296	0.000592222	0.0320647	0.000209317	0.0151841
RP_pos_488_44507a10_899	RP_pos	17433	10.899	488.445	Unknown							[M+Na]+	18.72	488.44507:5315 489.44842:2460 490.45178:2601		1	0.94	1	0.127167	0.0905713	0.18298	0.229978	Drift_corrected	0.473707	-0.706346	0.000592222	0.0320647	0.000354657	0.0185643
HILIC_neg_357_1051a6_578	HILIC_neg	2893	6.578	357.105	w/o MS2:MLS001148586-01!(+/-)-BAY K 8644 M+H							[M-H]-	8.09	357.1051:6950 358.10845:685 359.11181:284		1	1	1	0.101097	0.0675495	0.205738	0.135727	Drift_corrected	0.721402	-0.709581	0.000609932	0.0323081	0.000325272	0.0181632
HILIC_neg_496_69882a1_954	HILIC_neg	4645	1.954	496.699	Unknown							[M-2H]2-	27.2	496.69882:5001 497.70217:2163 498.70553:0		1	1	1	0.097243	0.0890063	0.267702	0.253346	Drift_corrected	1.24698	0.673445	0.000609932	0.0323081	0.000397665	0.0196807
HILIC_neg_903_33368a1_017	HILIC_neg	8834	1.017	903.334	Unknown							[M-H2O-H]-	22.42	903.33368:7980 904.33703:7535 905.34039:7612		1	0.98	1	0.20357	0.154242	0.243892	0.319654	Drift_corrected	0.663218	-0.492102	0.000609932	0.0323081	0.000542043	0.0217454
HILIC_pos_311_17508a0_797	HILIC_pos	3604	0.797	311.175	w/o MS2:Wieland-Gumlich aldehyde							[M+H-H2O]+	21.77	311.17508:30613 312.17843:15531 313.18179:12253		1	1	1	0.149119	0.157454	0.13425	0.366132	Drift_corrected	1.83091	0.475336	0.000609932	0.0323081	0.00109514	0.0279709
HILIC_pos_384_31088a0_727	HILIC_pos	5473	0.727	384.311	w/o MS2:ACar 15:1							[M+H-H2O]+	154.83	384.31088:233458 385.31423:132316 386.31759:645418		1	1	1	0.0493098	0.0376166	0.0273827	0.0892092	Drift_corrected	0.384728	-0.488382	0.000609932	0.0323081	0.000542043	0.0217454
HILIC_pos_426_03107a6_289	HILIC_pos	6509	6.289	426.031	Unknown							[M+H]+	20.23	426.03107:6142 427.03442:1409 428.03778:1535		1	0.96	1	0.1408	0.143536	0.198006	0.249093	Drift_corrected	0.509478	-0.708302	0.000609932	0.0323081	0.000713792	0.024256
HILIC_pos_444_22238a0_884	HILIC_pos	7042	0.884	444.222	w/o MS2:[5-formyl-4,8-dihydroxy-3-(3-methoxy-3-oxoprop-1-en-2-yl)-8a-methyl-2,3,4,4a,5,6,7,8-octahydro-1H-naphthalen-2-yl] 3,4-dihydroxy-2-methylidenebutanoate							[M+NH4]+	35.2	444.22238:97361 445.22573:40494 446.22909:7413		1	1	1	0.0665792	0.0668129	0.101503	0.098661	Drift_corrected	0.634145	-0.662855	0.000609932	0.0323081	0.000334807	0.0183095
HILIC_pos_501_33536a2_259	HILIC_pos	8935	2.259	501.335	Unknown							[M+ACN+H]+	7.52	501.33536:14126 502.33871:5360 503.34207:3018		1	1	1	0.106543	0.102102	0.283659	0.322999	Drift_corrected	1.21827	0.541179	0.000609932	0.0323081	0.00153364	0.0318903
RP_neg_364_01239a3_852	RP_neg	3214	3.852	364.012	Unknown							[M-H]-	7.59	364.01239:3124 365.01574:319 366.0191:292		1	1	1	0.248975	0.155804	0.312208	0.240292	Drift_corrected	0.497172	-0.781684	0.000609932	0.0323081	0.000164511	0.0137916
RP_neg_525_09094a8_574	RP_neg	7347	8.574	525.091	w/o MS2:SANSNPALAPRERKAGCKNFFWKTYTSC/6							[M-H]-	7.34	525.09094:4827 526.09429:2655 527.09765:3507		1	1	1	0.129188	0.109213	0.240474	0.187971	Drift_corrected	1.46709	0.648986	0.000609932	0.0323081	0.00353548	0.0439143
RP_neg_525_32513a8_713	RP_neg	7378	8.713	525.325	w/o MS2:Medicagenic acid							[M-H]-	31.78	525.32513:14087 526.32848:5179 527.33184:42307		1	0.98	1	0.0804132	0.0561033	0.200433	0.142997	Drift_corrected	0.72522	-0.772036	0.000609932	0.0323081	8.57318e-05	0.0114452
RP_neg_576_16864a8_593	RP_neg	8916	8.593	576.169	Unknown							[M-H]-	7.93	576.16864:5337 577.17199:2528 578.17535:1615		1	1	1	0.240495	0.184648	0.51005	0.375006	Drift_corrected	1.36408	0.625474	0.000609932	0.0323081	0.00313959	0.0420194
RP_pos_271_20541a9_993	RP_pos	5300	9.993	271.205	w/o MS2:5-Androsten-3.beta.-ol-17-one							[M+H]+	5.48	271.20541:42242 272.20876:11412 273.21212:1813		1	1	1	0.0706359	0.0712303	0.0905991	0.265558	Drift_corrected	0.667897	-0.51677	0.000609932	0.0323081	0.000128772	0.0131044
HILIC_neg_596_19586a2_849	HILIC_neg	6216	2.849	596.196	w/o MS2:NCGC00385678-01_C27H33NO14_4,8-Dimethoxyfuro[2,3-b]quinolin-7-yl 2-O-acetyl-6-deoxy-3-O-beta-D-glucopyranosyl-alpha-L-mannopyranoside							[M+Cl]-	5.76	596.19586:9732 597.19921:1908 598.20257:2876		1	1	1	0.0362355	0.0504126	0.100117	0.125944	Drift_corrected	1.25981	0.70252	0.000628126	0.0325132	0.000512641	0.0215737
HILIC_pos_268_10397a1_438	HILIC_pos	2496	1.438	268.104	w/o MS2:Zidovudine							[M+H-H2O]+	35.87	268.10397:89994 269.10732:15635 270.11068:4882		1	1	1	0.032676	0.0307602	0.0332934	0.0487231	Drift_corrected	1.71954	0.592509	0.000628126	0.0325132	0.0003446	0.0183707
HILIC_pos_384_18384a0_699	HILIC_pos	5462	0.699	384.184	w/o MS2:"NCGC00160170-01!6,7-Dimethoxy-1-[2-(2,3,4-trimethoxy-phenyl)-vinyl]-3,4-dihydro-isoquinoline"							[M+H]+	6.75	384.18384:17389 385.18719:8066 386.19055:5776		1	1	1	0.143383	0.166454	0.208816	0.357685	Drift_corrected	0.636001	-0.66445	0.000628126	0.0325132	0.000605566	0.0225037
HILIC_pos_494_45703a0_436	HILIC_pos	8657	0.436	494.457	w/o MS2:Cer-NDS d31:2							[M+H]+	55.25	494.45703:83900 495.46038:45906 496.46374:20791		0.979592	1	1	0.0835069	0.0993781	0.0322758	0.338275	Drift_corrected	0.315678	-0.415763	0.000628126	0.0325132	0.000713792	0.024256
HILIC_pos_915_53809a1_702	HILIC_pos	17716	1.702	915.538	w/o MS2:GLMVGGVVIA/1							[M+H]+	11.4	915.53809:3604 916.54144:2463 917.5448:1625		1	1	1	0.107756	0.0944463	0.160959	0.175583	Drift_corrected	0.59591	-0.575439	0.000628126	0.0325132	0.000959575	0.0266742
RP_neg_383_15366a5_451	RP_neg	3547	5.451	383.154	w/o MS2:MLS001148466-01!79794-75-5							[M-H]-	35.04	383.15366:516868 384.15701:134228 385.16037:124354		1	1	1	0.0177789	0.0192056	0.0230372	0.0413878	Drift_corrected	0.503939	-0.711456	0.000628126	0.0325132	0.000128772	0.0131044
RP_neg_448_27121a7_682	RP_neg	5045	7.682	448.271	w/o MS2:methyl (2E,8E)-9-[3a-hydroxy-6,7-dimethyl-1-(2-methylpropyl)-3-oxo-2,4,7,7a-tetrahydro-1H-isoindol-4-yl]-4,5-dihydroxy-8-methylnona-2,8-dienoate							[M-H]-	5.33	448.27121:5246 449.27456:1343 450.27792:452		0.959184	0.94	1	0.101	0.126459	0.111609	0.236955	Drift_corrected	0.364942	-0.868759	0.000628126	0.0325132	9.72774e-05	0.0119336
RP_neg_535_08234a8_542	RP_neg	7714	8.542	535.082	w/o MS2:3-[(3S,5R,10S,13R,14S,17S)-3-[(2R,3S,4R,5S,6S)-3,5-dihydroxy-4-methoxy-6-methyloxan-2-yl]oxy-14-hydroxy-10,13-dimethyl-1,2,3,4,5,6,7,8,9,11,12,15,16,17-tetradecahydrocyclopenta[a]phenanthren-17-yl]-2H-furan-5-one							[M-H]-	12.08	535.08234:3225 536.08569:1167 537.08905:1433		1	1	1	0.110844	0.0515303	0.228546	0.092623	Drift_corrected	1.41836	0.648924	0.000628126	0.0325132	0.00361985	0.044219
RP_neg_692_29559a6_928	RP_neg	11161	6.928	692.296	w/o MS2:NCGC00384622-01_C34H42O14_(1S,2S,4S,5R,6R,7S,9R,12R)-12-Acetoxy-6-(acetoxymethyl)-2-hydroxy-2,10,10-trimethyl-5-[(2-methylbutanoyl)oxy]-11-oxatricyclo[7.2.1.0~1,6~]dodecane-4,7-diyl di(3-furoate)							[M-H]-	12.06	692.29559:25798 693.29894:8283 694.3023:3252		1	0.98	1	0.151853	0.060475	0.239692	0.135942	Drift_corrected	0.570353	-0.692914	0.000628126	0.0325132	0.000117346	0.0126818
RP_neg_787_35443a7_968	RP_neg	12740	7.968	787.354	w/o MS2:(4aR,6aR)-4a,6a-dimethyl-8-(6-methylheptan-2-yl)-1,2,3,4,4a,4b,5,6,6a,7,8,9,10,10a,10b,11-hexadecahydrochrysen-2-yl 2-((3-(4-bromophenoxy)-2-methyl-4-oxo-4H-chromen-7-yl)oxy)acetate							[2M-H]-	14.35	787.35443:4950 788.35778:2298 789.36114:2436		1	1	1	0.201645	0.129222	0.29487	0.18679	Drift_corrected	0.591854	-0.737511	0.000628126	0.0325132	0.000174788	0.0141312
RP_neg_814_3725a7_048	RP_neg	13163	7.048	814.372	w/o MS2:Normorphine							[M-H]-	35.04	814.3725:7252 815.37585:5108 816.37921:496		1	1	1	0.0507308	0.0451232	0.101445	0.09613	Drift_corrected	1.29046	0.611548	0.000628126	0.0325132	0.0010667	0.0278489
RP_pos_424_19818a7_349	RP_pos	13414	7.349	424.198	w/o MS2:NCGC00169210-02_C21H26O8_2-Propenoic acid, 2-methyl-, (3aS,4S,5R,6R,8Z,10R,11aR)-5-(acetyloxy)-2,3,3a,4,5,6,7,10,11,11a-decahydro-6-hydroxy-6,10-dimethyl-3-methylene-2,7-dioxocyclodeca[b]furan-4-yl ester							[M+H]+	5.19	424.19818:5309 425.20153:2580 426.20489:2777		1	1	1	0.152008	0.0705834	0.289181	0.155677	Drift_corrected	0.668705	-0.761369	0.000628126	0.0325132	0.000334807	0.0183095
RP_pos_468_24106a6_888	RP_pos	16197	6.888	468.241	w/o MS2:Penigequinolones A and B (diastereomers)_120177							[M+H-H2O]+	7.25	468.24106:39852 469.24441:13004 470.24777:6496		1	1	1	0.0289071	0.0337767	0.0570971	0.0647909	Drift_corrected	0.601443	-0.906883	0.000628126	0.0325132	7.54774e-05	0.010706
RP_pos_521_14044a5_269	RP_pos	19313	5.269	521.14	w/o MS2:5-hydroxy-3-(5-hydroxy-2,4-dimethoxyphenyl)-6-methoxy-7-[3,4,5-trihydroxy-6-(hydroxymethyl)oxan-2-yl]oxychromen-4-one							[M+ACN+H]+	6.45	521.14044:15356 522.14379:4301 523.14715:4384		1	1	1	0.160523	0.11138	0.284711	0.259052	Drift_corrected	0.596044	-0.801193	0.000628126	0.0325132	0.00018566	0.0144229
HILIC_neg_307_03699a2_585	HILIC_neg	2215	2.585	307.037	w/o MS2:(2E)-2-[hydroxy(phenyl)methylidene]-6-methoxy-1-benzofuran-3-one							[M-H]-	6.49	307.03699:6642 308.04034:1446 309.0437:0		1	1	1	0.0636526	0.0571794	0.13983	0.11315	Drift_corrected	0.666748	-0.754729	0.000646815	0.0326821	0.000753647	0.0245596
HILIC_neg_443_17404a1_744	HILIC_neg	3916	1.744	443.174	w/o MS2:Unknown (carbon number 12); PlaSMA ID-1174							[M+FA-H]-	14.07	443.17404:28055 444.17739:7234 445.18075:8623		1	1	1	0.0451549	0.0290583	0.0958541	0.0980104	Drift_corrected	1.39005	0.746839	0.000646815	0.0326821	0.000375592	0.019186
HILIC_neg_494_72873a1_135	HILIC_neg	4608	1.135	494.729	Unknown							[M-H2O-H]-	73.14	494.72873:22330 495.73208:9263 496.73544:1475		1	0.98	1	0.0986331	0.0728182	0.114534	0.234285	Drift_corrected	1.81439	0.437204	0.000646815	0.0326821	0.00178566	0.0337311
HILIC_neg_666_2016a3_975	HILIC_neg	7105	3.975	666.202	w/o MS2:16:0 PA (1,2-dihexadecanoyl-sn-glycero-3-phosphate (sodium salt))							[M-H]-	6	666.2016:3904 667.20495:2294 668.20831:2919		1	1	1	0.161145	0.0916062	0.432031	0.322791	Drift_corrected	1.18228	0.493992	0.000646815	0.0326821	0.0003446	0.0183707
HILIC_pos_110_05992a1_551	HILIC_pos	213	1.551	110.06	w/o MS2:2-Aminophenol							[M+H]+	26.98	110.05992:31898 111.06327:8335 112.06663:2986		1	1	1	0.138387	0.106813	0.0666403	0.363488	Drift_corrected	0.369063	-0.411899	0.000646815	0.0326821	0.000774333	0.0246769
HILIC_pos_129_06595a1_995	HILIC_pos	381	1.995	129.066	w/o MS2:5,5-Dimethylimidazolidine-2,4-dione							[M+H]+	5.95	129.06595:15235 130.0693:9833 131.07266:9413		1	1	1	0.106614	0.0908785	0.14927	0.125904	Drift_corrected	0.577605	-0.68647	0.000646815	0.0326821	0.000542043	0.0217454
HILIC_pos_323_17145a1_995	HILIC_pos	3899	1.995	323.171	w/o MS2:gelsemine							[M+H]+	6.32	323.17145:5466 324.1748:683 325.17816:728		1	1	1	0.0854891	0.0550708	0.143241	0.0802058	Drift_corrected	0.585503	-0.737598	0.000646815	0.0326821	0.000605566	0.0225037
HILIC_pos_400_17905a2_592	HILIC_pos	5868	2.592	400.179	w/o MS2:colchicine							[M+NH4]+	3.7	400.17905:14074 401.1824:6574 402.18576:2612		1	1	1	0.120441	0.089054	0.138488	0.12983	Drift_corrected	0.503317	-0.791079	0.000646815	0.0326821	0.000498498	0.0215494
HILIC_pos_653_16473a6_405	HILIC_pos	13234	6.405	653.165	w/o MS2:Unknown (carbon number 29); PlaSMA ID-1793							[M+H-2H2O]+	153.46	653.16473:128845 654.16808:62254 655.17144:18725		1	1	1	0.0243118	0.0316419	0.0438365	0.0458541	Drift_corrected	0.670465	-0.74243	0.000646815	0.0326821	0.000298156	0.0175432
RP_neg_253_08273a6_023	RP_neg	1252	6.023	253.083	w/o MS2:Kawain							[M+Cl]2-	26.3	253.08273:43198 254.08608:16644 255.08944:3878		1	1	1	0.112371	0.113629	0.225549	0.236735	Drift_corrected	1.37688	0.572532	0.000646815	0.0326821	0.00165529	0.032687
RP_neg_381_13797a4_216	RP_neg	3505	4.216	381.138	w/o MS2:D-GLUCOSAMINE							[M-H]-	13.84	381.13797:42255 382.14132:13602 383.14468:7427		1	1	1	0.0247489	0.0223257	0.034703	0.0337128	Drift_corrected	0.532733	-0.812147	0.000646815	0.0326821	0.000132805	0.0131044
RP_pos_285_18439a5_779	RP_pos	5921	5.779	285.184	w/o MS2:1,4-Androstadiene-3,17-dione; LC-APPI-QQ; MS2; CE							[M+H]+	3.6	285.18439:9090 286.18774:3541 287.1911:2599		1	1	1	0.0981301	0.0915654	0.180872	0.180301	Drift_corrected	0.623376	-0.818531	0.000646815	0.0326821	0.000121045	0.0128199
RP_pos_361_04773a3_857	RP_pos	9857	3.857	361.048	w/o MS2:Vulpinic Acid							[M+H-2H2O]+	6.54	361.04773:26623 362.05108:5659 363.05444:3412		1	1	1	0.0429236	0.0369591	0.046776	0.0575091	Drift_corrected	0.457769	-0.753843	0.000646815	0.0326821	0.000154799	0.0137771
RP_pos_529_29388a5_048	RP_pos	19804	5.048	529.294	w/o MS2:PA 24:3							[M+H]+	6.17	529.29388:19378 530.29723:7638 531.30059:5224		1	1	1	0.0649544	0.0569524	0.144131	0.138107	Drift_corrected	0.673157	-0.802373	0.000646815	0.0326821	8.84915e-05	0.0114761
RP_pos_563_23041a9_562	RP_pos	21841	9.562	563.23	w/o MS2:Theaflavin							[M+H]+	4.54	563.23041:20302 564.23376:14162 565.23712:4856		1	1	1	0.150675	0.118936	0.17796	0.245547	Drift_corrected	0.632348	-0.505243	0.000646815	0.0326821	0.000222168	0.0154463
HILIC_neg_265_10916a1_997	HILIC_neg	1604	1.997	265.109	w/o MS2:THIAMINE							[M-H]-	14.47	265.10916:6191 266.11251:1056 267.11587:819		1	0.98	1	0.0434263	0.0483035	0.0721887	0.0686945	Drift_corrected	0.568307	-0.756391	0.000666011	0.0330737	0.000605566	0.0225037
HILIC_neg_377_0965a1_995	HILIC_neg	3122	1.995	377.096	w/o MS2:Gliovictin_120183 M+Na							[M+FA-H]-	72.93	377.0965:79736 378.09985:16509 379.10321:2854		1	1	1	0.0351996	0.0340867	0.0475778	0.0447634	Drift_corrected	0.533466	-0.724677	0.000666011	0.0330737	0.000512641	0.0215737
HILIC_neg_491_14148a0_793	HILIC_neg	4561	0.793	491.141	w/o MS2:NCGC00380366-01_C19H26O12_4-Acetyl-2-hydroxyphenyl 2-O-beta-D-fructofuranosyl-beta-D-xylopyranoside							[M-H2O-H]-	9.56	491.14148:8585 492.14483:3396 493.14819:2945		1	1	1	0.0927446	0.0847836	0.148011	0.174576	Drift_corrected	0.637906	-0.663893	0.000666011	0.0330737	0.000471287	0.0210904
HILIC_pos_425_37784a0_409	HILIC_pos	6507	0.409	425.378	w/o MS2:17(21)-Hopen-6-one							[M+H]+	27.43	425.37784:36841 426.38119:22957 427.38455:36311		1	1	1	0.108708	0.0853192	0.142624	0.248916	Drift_corrected	0.627038	-0.600495	0.000666011	0.0330737	0.00112427	0.0282382
HILIC_pos_913_46875a4_097	HILIC_pos	17700	4.097	913.469	Unknown							[M+Na]+	6.95	913.46875:3524 914.4721:2377 915.47546:1479		1	1	1	0.0879456	0.122794	0.185823	0.284004	Drift_corrected	1.43758	0.68728	0.000666011	0.0330737	0.0014202	0.0309068
RP_neg_575_76318a6_917	RP_neg	8915	6.917	575.763	Unknown							[M-2H]2-	42.1	575.76318:21190 576.76653:4868 577.76989:2356		1	1	1	0.240355	0.162347	0.395359	0.270514	Drift_corrected	1.30836	0.511939	0.000666011	0.0330737	0.00131447	0.0298318
RP_neg_888_45636a6_777	RP_neg	14296	6.777	888.456	w/o MS2:NCGC00347499-02_C50H65NO13_(7E,11E)-17-({4,6-Dideoxy-4-[(2-hydroxy-4-methoxy-6-methylbenzoyl)amino]-3-C-methylhexopyranosyl}oxy)-27-hydroxy-3,6,8,12,14,20,22-heptamethyl-23,25-dioxo-26-oxapentacyclo[22.2.1.0~1,6~.0~13,22~.0~16,21~]heptacosa-4,7,11,14,24(27)-pentaene-4-carboxylic acid							[M-H]-	9.25	888.45636:5293 889.45971:3166 890.46307:2310		1	0.98	1	0.22684	0.14013	0.239855	0.275038	Drift_corrected	0.374857	-0.838362	0.000666011	0.0330737	0.00010358	0.0121891
RP_pos_268_11768a4_241	RP_pos	5138	4.241	268.118	w/o MS2:Citrinin							[M-NH4+H]+	6.14	268.11768:16063 269.12103:4214 270.12439:1833		1	1	1	0.106501	0.0966614	0.0814718	0.267171	Drift_corrected	0.412166	-0.548412	0.000666011	0.0330737	0.000325272	0.0181632
RP_pos_329_21097a5_233	RP_pos	8138	5.233	329.211	w/o MS2:NCGC00380084-01_C21H30O4_Benzo[b]cyclopenta[e]pyran-8(3H)-one, 3a,5,6,7,9,9a-hexahydro-7-hydroxy-1-[(4E)-6-hydroxy-1,5-dimethyl-4-hexen-1-yl]-3a-methyl-							[M+Na]+	5	329.21097:22899 330.21432:6533 331.21768:16471		1	1	1	0.0600029	0.0504704	0.0806	0.0896646	Drift_corrected	0.626194	-0.586416	0.000666011	0.0330737	9.72774e-05	0.0119336
RP_pos_592_13263a5_87	RP_pos	23531	5.87	592.133	Unknown							[M+H]+	11.62	592.13263:4132 593.13598:1799 594.13934:3941		1	1	1	0.330435	0.0767278	0.396107	0.115425	Drift_corrected	1.59385	0.669497	0.000666011	0.0330737	0.00124803	0.029157
RP_pos_970_50885a6_956	RP_pos	35492	6.956	970.509	Unknown							[M+K]+	11.69	970.50885:4669 971.5122:1920 972.51556:121559		1	1	1	0.130863	0.123944	0.187583	0.220476	Drift_corrected	1.62559	0.597197	0.000666011	0.0330737	0.00153364	0.0318903
HILIC_neg_319_06586a1_69	HILIC_neg	2397	1.69	319.066	w/o MS2:Clotiazepam							[M-H]-	14.15	319.06586:6210 320.06921:736 321.07257:0		1	1	1	0.119522	0.102222	0.171107	0.186633	Drift_corrected	0.603722	-0.644881	0.000685728	0.0335806	0.00121597	0.0290489
HILIC_neg_322_01318a5_712	HILIC_neg	2424	5.712	322.013	Unknown							[M-H]-	10.48	322.01318:3597 323.01653:388 324.01989:476		1	1	1	0.224786	0.173919	0.301459	0.276489	Drift_corrected	1.51523	0.670757	0.000685728	0.0335806	0.000354657	0.0185643
HILIC_neg_504_14764a1_442	HILIC_neg	4754	1.442	504.148	w/o MS2:NCGC00380196-01!2-[5-chloro-7-(3,5-dihydroxyhexanoyloxy)-3-[(1E,3E,5E)-hepta-1,3,5-trienyl]-7-methyl-6,8-dioxoisoquinolin-2-yl]acetic acid							[M-H]-	9.54	504.14764:4598 505.15099:2979 506.15435:2062		1	1	1	0.18215	0.132245	0.199285	0.24425	Drift_corrected	1.78287	0.600848	0.000685728	0.0335806	0.00101184	0.027153
HILIC_neg_584_23322a2_251	HILIC_neg	6055	2.251	584.233	Unknown							[M+FA-H]-	82.05	584.23322:86058 585.23657:31827 586.23993:8871		1	1	1	0.0141995	0.0152684	0.0343951	0.0412498	Drift_corrected	1.25714	0.566153	0.000685728	0.0335806	0.00101184	0.027153
HILIC_neg_781_49243a0_428	HILIC_neg	8094	0.428	781.492	w/o MS2:Mevastatin							[M+Cl]-	34.7	781.49243:15297 782.49578:10634 783.49914:3667		1	0.98	1	0.0575874	0.0310936	0.0634817	0.0588731	Drift_corrected	0.558286	-0.64506	0.000685728	0.0335806	0.00192531	0.0347179
HILIC_pos_467_27692a1_585	HILIC_pos	7793	1.585	467.277	w/o MS2:(19R)-9-acetyl-19-hydroxy-10,14-dimethyl-20-oxopentacyclo[11.8.0.0<2,10>.0<4,9 >.0<14,19>]henicos-17-yl acetate							[M+H]+	17.78	467.27692:53317 468.28027:18984 469.28363:5163		1	1	1	0.176185	0.0573168	0.1741	0.102366	Drift_corrected	0.536763	-0.574561	0.000685728	0.0335806	0.000386483	0.0194607
HILIC_pos_716_18927a0_729	HILIC_pos	14778	0.729	716.189	Unknown							[M+Na]+	42.21	716.18927:84180 717.19262:71477 718.19598:75310		1	1	1	0.0420343	0.0431435	0.031539	0.0818081	Drift_corrected	2.1678	0.576283	0.000685728	0.0335806	0.000306953	0.0177324
RP_neg_752_27954a5_565	RP_neg	12206	5.565	752.28	Unknown							[M-H]-	18.5	752.27954:22841 753.28289:8447 754.28625:5737		1	1	1	0.0951624	0.132955	0.181361	0.37719	Drift_corrected	1.47457	0.624362	0.000685728	0.0335806	0.00353548	0.0439143
RP_neg_919_42511a6_993	RP_neg	14728	6.993	919.425	Unknown							[M-H]-	34.33	919.42511:19764 920.42846:6390 921.43182:5617		1	0.98	1	0.18194	0.0752399	0.339021	0.194283	Drift_corrected	0.677826	-0.70486	0.000685728	0.0335806	0.000397665	0.0196807
HILIC_neg_1179_47729a2_217	HILIC_neg	10061	2.217	1179.48	Unknown							[M-H]-	13.14	1179.47729:3046 1180.48064:2826 1181.484:1303		1	1	1	0.15631	0.173672	0.268263	0.327377	Drift_corrected	1.50403	0.688738	0.000705976	0.033996	0.000605566	0.0225037
HILIC_neg_435_08676a0_506	HILIC_neg	3820	0.506	435.087	w/o MS2:Avicularin							[M-H]-	22.58	435.08676:31900 436.09011:13261 437.09347:4169		1	1	1	0.0573969	0.0785	0.0166059	0.939304	Drift_corrected	10.298	0.33013	0.000705976	0.033996	0.00223481	0.0363205
HILIC_pos_495_32712a0_686	HILIC_pos	8687	0.686	495.327	w/o MS2:24-epimakisterone A							[M+H]+	30.19	495.32712:48452 496.33047:4101083 497.33383:1081801		1	1	1	0.409643	0.0951067	0.234089	0.150419	Drift_corrected	0.549501	-0.435386	0.000705976	0.033996	0.000471287	0.0210904
HILIC_pos_495_32736a1_267	HILIC_pos	8688	1.267	495.327	w/o MS2:24-epimakisterone A							[M+H]+	38.07	495.32736:15644 496.33071:927153 497.33407:241310		1	1	1	0.0474292	0.057121	0.0595411	0.091732	Drift_corrected	0.636816	-0.558511	0.000705976	0.033996	0.00109514	0.0279709
HILIC_pos_506_32333a1_408	HILIC_pos	9063	1.408	506.323	w/o MS2:PE 20:2e							[M+H]+	16.13	506.32333:4606 507.32668:2585 508.33004:4885		1	1	1	0.257747	0.180986	0.523445	0.39944	Drift_corrected	0.625145	-0.787642	0.000705976	0.033996	0.000325272	0.0181632
HILIC_pos_581_29248a2_173	HILIC_pos	11382	2.173	581.292	Unknown							[M+NH4]+	10.69	581.29248:36213 582.29583:11964 583.29919:9862		1	1	1	0.0401266	0.0448825	0.0941388	0.140361	Drift_corrected	1.16171	0.361047	0.000705976	0.033996	0.00103894	0.0274855
HILIC_pos_961_48987a3_069	HILIC_pos	18155	3.069	961.49	Unknown							[M+H]+	10.82	961.48987:4534 962.49322:2891 963.49658:4112		1	0.94	1	0.146243	0.170246	0.153657	0.252336	Drift_corrected	0.421633	-0.742957	0.000705976	0.033996	0.000498498	0.0215494
RP_neg_412_18854a6_986	RP_neg	4141	6.986	412.189	w/o MS2:PHYSOSTIGMINE SALICYLATE							[M-H]-	14.61	412.18854:20908 413.19189:37817 414.19525:8748		1	1	1	0.0632666	0.0688758	0.0892569	0.155457	Drift_corrected	0.719435	-0.437157	0.000705976	0.033996	0.000228865	0.0155048
RP_neg_801_44684a8_622	RP_neg	12979	8.622	801.447	w/o MS2:Beauvericin [+NH4+]							[M-H]-	22.58	801.44684:6523 802.45019:2634 803.45355:1260		1	0.98	1	0.0655718	0.0832826	0.0631748	0.124501	Drift_corrected	2.11815	0.698182	0.000705976	0.033996	0.00321541	0.0423211
RP_pos_266_10257a3_862	RP_pos	5055	3.862	266.103	w/o MS2:3-(4-hydroxy-5-oxo-3-phenyl-2H-furan-2-yl)propanoic acid							[M+H]+	131.25	266.10257:789863 267.10592:138314 268.10928:16603		1	1	1	0.0200357	0.0184661	0.0215796	0.0288609	Drift_corrected	0.446446	-0.733487	0.000705976	0.033996	0.000145623	0.0135686
RP_pos_493_27905a6_145	RP_pos	17691	6.145	493.279	w/o MS2:Sordarin							[M+H-H2O]+	10.09	493.27905:32243 494.2824:15090 495.28576:7230		1	1	1	0.0640023	0.058417	0.189192	0.203658	Drift_corrected	1.24901	0.670544	0.000705976	0.033996	0.00353548	0.0439143
HILIC_neg_323_01889a2_575	HILIC_neg	2437	2.575	323.019	w/o MS2:Chloramphenicol							[M-H]-	19.84	323.01889:25668 324.02224:3495 325.0256:2961		1	1	1	0.0441133	0.0448749	0.0654248	0.066169	Drift_corrected	0.646337	-0.62392	0.00072677	0.0342704	0.000397665	0.0196807
HILIC_neg_414_13043a1_067	HILIC_neg	3579	1.067	414.13	w/o MS2:GR 89696							[M-H]-	19.03	414.13043:4570 415.13378:5605 416.13714:1590		1	1	1	0.15937	0.112881	0.238345	0.178042	Drift_corrected	0.517098	-0.767291	0.00072677	0.0342704	0.000774333	0.0246769
HILIC_pos_303_1803a0_906	HILIC_pos	3394	0.906	303.18	w/o MS2:abietic acid							[M+NH4]+	6.64	303.1803:20196 304.18365:5964 305.18701:4936		1	1	1	0.0379597	0.0221041	0.0500846	0.0341515	Drift_corrected	0.575813	-0.666928	0.00072677	0.0342704	0.000572994	0.0222836
HILIC_pos_394_2124a1_283	HILIC_pos	5720	1.283	394.212	w/o MS2:MLS001075464-01! M+H							[M+H]+	6.05	394.2124:3674 395.21575:1472 396.21911:0		1	1	1	0.135132	0.1295	0.326798	0.30946	Drift_corrected	0.793033	-0.581319	0.00072677	0.0342704	0.00109514	0.0279709
HILIC_pos_398_19217a5_299	HILIC_pos	5818	5.299	398.192	w/o MS2:1,2-Dibutyryl-sn-glycero-3-phosphocholine							[M+H]+	17.09	398.19217:129794 399.19552:35543 400.19888:7875		1	1	1	0.0582697	0.0414382	0.0317081	0.10763	Drift_corrected	2.82258	0.514895	0.00072677	0.0342704	0.000334807	0.0183095
HILIC_pos_494_32434a0_536	HILIC_pos	8651	0.536	494.324	w/o MS2:PC 16:1e							[M+Na]+	44.87	494.32434:271213 495.32769:81144 496.33105:5100546		1	1	1	0.120282	0.171769	0.160502	0.297419	Drift_corrected	0.574287	-0.58477	0.00072677	0.0342704	0.00112427	0.0282382
RP_neg_351_1636a11_292	RP_neg	3016	11.292	351.164	w/o MS2:3-Dehydroepiandrosterone sulfate							[M-H]-	14.34	351.1636:34239 352.16695:10002 353.17031:2038		1	1	1	0.357655	0.180982	0.147471	0.301418	Drift_corrected	0.328453	-0.499429	0.00072677	0.0342704	0.000164511	0.0137916
RP_neg_403_22293a8_623	RP_neg	3961	8.623	403.223	w/o MS2:[(1R,5S,6S)-3-(hydroxymethyl)-5-[(Z)-2-methylbut-2-enoyl]oxy-2-oxo-6-propan-2-ylcyclohex-3-en-1-yl] (E)-4-hydroxy-2-methylbut-2-enoate							[M-H]-	16.54	403.22293:4428 404.22628:482 405.22964:0		1	1	1	0.122752	0.0934232	0.218145	0.169007	Drift_corrected	1.49512	0.660699	0.00072677	0.0342704	0.00524001	0.0513385
RP_neg_607_73657a7_116	RP_neg	9688	7.116	607.737	Unknown							[M-H]-	20.05	607.73657:4742 608.73992:40802 609.74328:9849		1	1	1	0.065385	0.0297077	0.179365	0.081967	Drift_corrected	1.2082	0.515281	0.00072677	0.0342704	0.00178566	0.0337311
RP_neg_610_17621a3_803	RP_neg	9734	3.803	610.176	Unknown							[M-H]-	7.89	610.17621:6705 611.17956:3712 612.18292:3818		1	1	1	0.0635181	0.0614334	0.124893	0.180078	Drift_corrected	1.37507	0.707869	0.00072677	0.0342704	0.0014202	0.0309068
RP_neg_811_28082a3_177	RP_neg	13122	3.177	811.281	w/o MS2:NCGC00384953-01_C41H46O17_(1aS,1bS,2S,5aR,6S,6aS)-6-({2-O-Acetyl-6-deoxy-3,4-bis-O-[(2E)-3-phenyl-2-propenoyl]-alpha-L-mannopyranosyl}oxy)-1a-(hydroxymethyl)-1a,1b,2,5a,6,6a-hexahydrooxireno[4,5]cyclopenta[1,2-c]pyran-2-yl beta-D-glucopyranoside							[M-H]-	13.01	811.28082:10487 812.28417:6319 813.28753:5594		1	1	1	0.0811504	0.0615713	0.0988949	0.0896498	Drift_corrected	0.530396	-0.650747	0.00072677	0.0342704	0.000117346	0.0126818
RP_pos_308_29498a8_799	RP_pos	7088	8.799	308.295	w/o MS2:Vincamine							[M+H-2H2O]+	8.15	308.29498:4834 309.29833:1091 310.30169:0		0.979592	0.96	1	0.183156	0.141906	0.136155	0.251759	Drift_corrected	0.465914	-0.541552	0.00072677	0.0342704	0.000174788	0.0141312
RP_pos_460_41479a11_348	RP_pos	15710	11.348	460.415	w/o MS2:betulin							[M+H]+	16.19	460.41479:11909 461.41814:5460 462.4215:2407		1	1	1	0.0655811	0.0543382	0.116769	0.106285	Drift_corrected	0.598123	-0.789572	0.00072677	0.0342704	0.000458202	0.0207978
RP_pos_670_2818a8_803	RP_pos	27486	8.803	670.282	Unknown							[M+H]+	9.15	670.2818:43441 671.28515:24279 672.28851:6606		1	0.98	1	0.555065	0.111891	0.0919519	0.112811	Drift_corrected	2.49537	0.334902	0.00072677	0.0342704	0.00278416	0.0399193
HILIC_neg_451_17706a1_195	HILIC_neg	4011	1.195	451.177	w/o MS2:Acyclovir							[M-H]-	11.27	451.17706:15021 452.18041:6651 453.18377:3332		1	1	1	0.212007	0.0716572	0.285462	0.119545	Drift_corrected	1.45372	0.682212	0.000748123	0.0347107	0.000334807	0.0183095
HILIC_neg_651_15033a6_41	HILIC_neg	6917	6.41	651.15	w/o MS2:NCGC00381310-01!(2S,3S,4S,5R,6S)-5-[(2S,3R,4R,5S,6S)-4-acetyloxy-3,5-dihydroxy-6-methyloxan-2-yl]oxy-6-[2-(3,4-dihydroxyphenyl)-5-hydroxy-4-oxochromen-7-yl]oxy-3,4-dihydroxyoxane-2-carboxylic acid							[M-H]-	40.09	651.15033:29889 652.15368:8540 653.15704:3860		1	1	1	0.020513	0.0190637	0.0473881	0.0392655	Drift_corrected	0.72466	-0.735793	0.000748123	0.0347107	0.000364986	0.0189179
HILIC_neg_661_25281a1_206	HILIC_neg	7047	1.206	661.253	w/o MS2:2''-O-rhamnosyl icariside II							[M-2H]2-	10.51	661.25281:11000 662.25616:6126 663.25952:5005		1	1	1	0.0980021	0.0920647	0.218833	0.173932	Drift_corrected	0.627465	-0.8333	0.000748123	0.0347107	0.000409146	0.0199078
HILIC_neg_769_32819a0_708	HILIC_neg	8005	0.708	769.328	w/o MS2:NCGC00385089-01!(3S,5S,8R,9S,10S,13R,14S,17R)-3-[(2R,3R,4S,5R,6S)-3,4-dihydroxy-6-methyl-5-[(2S,3R,4S,5S,6R)-3,4,5-trihydroxy-6-(hydroxymethyl)oxan-2-yl]oxyoxan-2-yl]oxy-5,14-dihydroxy-13-methyl-17-(6-oxopyran-3-yl)-2,3,4,6,7,8,9,11,12,15,16,17-dodecahydro-1H-cyclopenta[a]phenanthrene-10-carbaldehyde							[M-H]-	17.4	769.32819:4359 770.33154:6261 771.3349:2002		1	1	1	0.161179	0.141878	0.204096	0.219368	Drift_corrected	0.54754	-0.717707	0.000748123	0.0347107	0.00055732	0.022107
HILIC_pos_373_2005a0_737	HILIC_pos	5173	0.737	373.2	w/o MS2:Galgravin M+H							[M+Na]+	13.6	373.2005:28391 374.20385:7997 375.20721:26568		1	1	1	0.251597	0.175675	0.341299	0.339074	Drift_corrected	0.684763	-0.487839	0.000748123	0.0347107	0.000639836	0.0231543
HILIC_pos_523_36176a0_515	HILIC_pos	9591	0.515	523.362	w/o MS2:1-hexadecyl-2-acetyl-glycero-3-phosphocholine							[M+H]+	54.3	523.36176:66035 524.36511:234510 525.36847:104610		1	1	1	0.101887	0.0511404	0.261291	0.140058	Drift_corrected	0.767643	-0.69567	0.000748123	0.0347107	0.00103894	0.0274855
RP_neg_764_27972a4_571	RP_neg	12414	4.571	764.28	Unknown							[M-H]-	4.54	764.27972:3596 765.28307:1690 766.28643:1646		1	0.98	1	0.150502	0.160028	0.198919	0.328632	Drift_corrected	0.636518	-0.594508	0.000748123	0.0347107	0.000334807	0.0183095
RP_neg_910_41187a6_894	RP_neg	14616	6.894	910.412	Unknown							[M-H]-	23.11	910.41187:18833 911.41522:14932 912.41858:7178		1	1	1	0.131386	0.165539	0.210578	0.387879	Drift_corrected	1.56348	0.675734	0.000748123	0.0347107	0.00436287	0.0475872
RP_pos_164_56094a3_265	RP_pos	1817	3.265	164.561	w/o MS2:Loxapine [M+2H]							[M+NH4]+	10.17	164.56094:3136 165.56429:1086 166.56765:0		0.959184	0.9	1	0.200232	0.101471	0.254525	0.118434	Drift_corrected	0.516633	-0.747379	0.000748123	0.0347107	0.00023575	0.0157033
RP_pos_704_19714a9_271	RP_pos	28862	9.271	704.197	w/o MS2:Phosphatidylcholine alkyl 16:0-16:0							[M+H]+	6.8	704.19714:4207 705.20049:3741 706.20385:6511		1	1	1	0.1529	0.0748351	0.390061	0.228325	Drift_corrected	1.32109	0.585526	0.000748123	0.0347107	0.00165529	0.032687
RP_pos_718_16577a8_877	RP_pos	29411	8.877	718.166	w/o MS2:Phosphatidylcholine 16:0-16:0							[M+H]+	20.95	718.16577:21938 719.16912:16966 720.17248:6758		1	1	1	0.0686641	0.084077	0.125533	0.167904	Drift_corrected	1.44668	0.519263	0.000748123	0.0347107	0.00161379	0.0324731
HILIC_neg_275_07016a5_544	HILIC_neg	1714	5.544	275.07	w/o MS2:5-Methyl-2-thiouridine							[M-H]-	6.96	275.07016:3987 276.07351:1249 277.07687:534		1	1	1	0.112011	0.0733856	0.30319	0.239061	Drift_corrected	0.745479	-0.700493	0.000770047	0.0349125	0.000458202	0.0207978
HILIC_neg_302_10135a0_996	HILIC_neg	2139	0.996	302.101	w/o MS2:Glycerophosphocholine							[M-2H]2-	22.32	302.10135:46634 303.1047:355044 304.10806:41939		1	1	1	0.0720115	0.0829361	0.0736143	0.158375	Drift_corrected	1.84475	0.728504	0.000770047	0.0349125	0.00118467	0.0288654
HILIC_neg_399_22131a0_508	HILIC_neg	3415	0.508	399.221	w/o MS2:Sunitinib Malate (Sutent)							[M-H]-	458.36	399.22131:464267 400.22466:230066 401.22802:90389		1	1	1	0.0186505	0.0177238	0.032508	0.0317933	Drift_corrected	1.50534	0.726503	0.000770047	0.0349125	0.0014202	0.0309068
HILIC_neg_464_26541a0_759	HILIC_neg	4190	0.759	464.265	w/o MS2:QKRPSQRSKYL/3							[M-H]-	18.99	464.26541:3859 465.26876:2126 466.27212:3094		1	0.98	1	0.192944	0.173364	0.246659	0.210778	Drift_corrected	0.552066	-0.769574	0.000770047	0.0349125	0.000733471	0.0244796
HILIC_neg_495_17258a1_296	HILIC_neg	4614	1.296	495.173	w/o MS2:Unknown (carbon number 27); PlaSMA ID-2656							[M-2H]2-	42.22	495.17258:138039 496.17593:49043 497.17929:18353		1	1	1	0.056236	0.0681385	0.0600541	0.115798	Drift_corrected	1.62716	0.608033	0.000770047	0.0349125	0.000445453	0.0206921
HILIC_pos_1045_50916a1_929	HILIC_pos	18889	1.929	1045.51	Unknown							[M+H]+	19.99	1045.50916:44429 1046.51251:31780 1047.51587:15830		1	1	1	0.0828003	0.107357	0.0415407	0.243114	Drift_corrected	0.350193	-0.606611	0.000770047	0.0349125	0.000484716	0.0213309
HILIC_pos_140_0706a1_982	HILIC_pos	499	1.982	140.071	w/o MS2:5-Amino-2-methoxyphenol							[M+H]+	12.04	140.0706:14196 141.07395:1235 142.07731:518		1	1	1	0.100838	0.103119	0.104419	0.175259	Drift_corrected	0.569334	-0.547044	0.000770047	0.0349125	0.00055732	0.022107
HILIC_pos_239_1366a5_399	HILIC_pos	1888	5.399	239.137	w/o MS2:Val-Val							[M+Na]+	6.21	239.1366:12315 240.13995:2577 241.14331:1857		1	1	1	0.0768446	0.086695	0.0741473	0.19394	Drift_corrected	0.54888	-0.518956	0.000770047	0.0349125	0.000471287	0.0210904
RP_neg_1304_19019a8_49	RP_neg	17239	8.49	1304.19	Unknown							[M-H]-	18.68	1304.19019:6259 1305.19354:2951 1306.1969:3987		1	1	1	0.124526	0.174021	0.125192	0.370564	Drift_corrected	0.388989	-0.74741	0.000770047	0.0349125	0.000128772	0.0131044
RP_neg_845_3905a6_366	RP_neg	13648	6.366	845.39	w/o MS2:Glycyrrhizic acid							[M-H]-	67.5	845.3905:96519 846.39385:63178 847.39721:20197		1	1	1	0.0449041	0.0427696	0.0588205	0.0704424	Drift_corrected	0.507719	-0.776955	0.000770047	0.0349125	0.000164511	0.0137916
RP_neg_933_47729a7_909	RP_neg	14922	7.909	933.477	w/o MS2:(2S,3S,4S,5R,6R)-6-[[(3S,6aR,6bS,8aS,14bR)-8a-carboxy-4,4,6a,6b,11,11,14b-heptamethyl-1,2,3,4a,5,6,7,8,9,10,12,12a,14,14a-tetradecahydropicen-3-yl]oxy]-3-hydroxy-4-[(2S,3R,4R,5R,6S)-3,4,5-trihydroxy-6-methyloxan-2-yl]oxy-5-[(2S,3R,4S,5R)-3,4,5-trihydroxyoxan-2-yl]oxyoxane-2-carboxylic acid							[M-H]-	21.38	933.47729:9947 934.48064:5699 935.484:2534		1	1	1	0.211836	0.0764489	0.368122	0.158471	Drift_corrected	1.3704	0.545417	0.000770047	0.0349125	0.00313959	0.0420194
RP_pos_1435_36865a8_681	RP_pos	38588	8.681	1435.37	Unknown							[M+H]+	18.02	1435.36865:4678 1436.372:8869 1437.37536:6106		1	0.94	1	0.18509	0.189584	0.158413	0.279491	Drift_corrected	1.68756	0.49965	0.000770047	0.0349125	0.000657633	0.0232943
RP_pos_486_15826a3_492	RP_pos	17277	3.492	486.158	w/o MS2:"MLS001032368-01!(3S)-2-[2-[[(2Z)-2-[(3-methoxyphenyl)methylidene]-3-oxo-1-benzofuran-6-yl]oxy]acetyl]-3,4-dihydro-1H-isoquinoline-3-carboxylic acid"							[M+H]+	6.68	486.15826:3577 487.16161:2202 488.16497:539		1	0.98	1	0.209687	0.143808	0.381116	0.331083	Drift_corrected	0.585775	-0.781321	0.000770047	0.0349125	9.13342e-05	0.0116545
RP_pos_508_22836a3_9	RP_pos	18567	3.9	508.228	w/o MS2:(+)-3',5'-O-(1,1,3,3-Tetraisopropyl-1,3-disiloxanediyl)cytidine							[M+H]+	3.7	508.22836:13650 509.23171:4977 510.23507:2308		1	1	1	0.172522	0.141126	0.274426	0.340763	Drift_corrected	0.520472	-0.831469	0.000770047	0.0349125	0.000117346	0.0126818
RP_pos_546_27808a1_955	RP_pos	20849	1.955	546.278	w/o MS2:LPC 16:4							[2M+H]+	2.88	546.27808:4156 547.28143:733 548.28479:540		1	0.96	1	0.0988917	0.0999962	0.202109	0.260317	Drift_corrected	2.08444	0.735593	0.000770047	0.0349125	0.00161379	0.0324731
RP_pos_715_18274a9_587	RP_pos	29279	9.587	715.183	w/o MS2:{3,4,5-triacetyloxy-6-[5-acetyloxy-3-(4-methoxyphenyl)-4-oxochromen-6-yloxy]-2 H-3,4,5,6-tetrahydropyran-2-yl}methyl acetate							[M+H]+	109.13	715.18274:636452 716.18609:432792 717.18945:394144		1	1	1	0.21034	0.0785607	0.187914	0.234235	Drift_corrected	2.07378	0.506648	0.000770047	0.0349125	0.00128085	0.0294689
HILIC_pos_1079_55627a2_234	HILIC_pos	19097	2.234	1079.56	w/o MS2:MQMKKVLDS/1							[M+H]+	6.85	1079.55627:6103 1080.55962:4053 1081.56298:3337		1	0.98	1	0.103232	0.125767	0.214643	0.309529	Drift_corrected	1.37508	0.62553	0.000792556	0.0352788	0.000675884	0.0237291
HILIC_pos_253_09305a1_701	HILIC_pos	2157	1.701	253.093	w/o MS2:glucosylglycerol put							[M+H]+	13.83	253.09305:29896 254.0964:5413 255.09976:2362		1	1	1	0.0775572	0.0936833	0.059985	0.181852	Drift_corrected	0.532145	-0.465563	0.000792556	0.0352788	0.00145713	0.0310305
HILIC_pos_302_08456a5_791	HILIC_pos	3347	5.791	302.085	w/o MS2:Pangamic Acid Sodium							[M+H]+	16.95	302.08456:9228 303.08791:1949 304.09127:655		1	1	1	0.0883178	0.100841	0.118454	0.152845	Drift_corrected	0.589957	-0.658376	0.000792556	0.0352788	0.000512641	0.0215737
HILIC_pos_313_21613a1_549	HILIC_pos	3654	1.549	313.216	w/o MS2:Norgestrel							[M+H]+	11.88	313.21613:8103 314.21948:3323 315.22284:1204		1	1	1	0.133109	0.0243137	0.167943	0.0479513	Drift_corrected	0.583631	-0.624578	0.000792556	0.0352788	0.000795539	0.0249277
HILIC_pos_542_3775a0_524	HILIC_pos	10236	0.524	542.378	w/o MS2:NCGC00381435-01!13-dodecan-2-yl-6-(1-hydroxyethyl)-3-(hydroxymethyl)-12-methyl-9-propan-2-yl-1-oxa-4,7,10-triazacyclotridecane-2,5,8,11-tetrone							[M+H]+	4.05	542.3775:7709 543.38085:13679 544.38421:8923		1	1	1	0.0679155	0.0638548	0.202611	0.175554	Drift_corrected	0.786266	-0.681898	0.000792556	0.0352788	0.000959575	0.0266742
HILIC_pos_630_21075a2_272	HILIC_pos	12701	2.272	630.211	w/o MS2:(R)-((2R,3S,4S,5R,6S)-6-((3-(2,3-dihydrobenzo[b][1,4]dioxin-6-yl)-4-oxo-4H-chromen-7-yl)oxy)-3,4,5-trihydroxytetrahydro-2H-pyran-2-yl)methyl 2-((tert-butoxycarbonyl)amino)propanoate							[M+H]+	5.07	630.21075:5979 631.2141:1282 632.21746:1718		1	1	1	0.140031	0.122567	0.272538	0.260732	Drift_corrected	1.29661	0.536445	0.000792556	0.0352788	0.000512641	0.0215737
HILIC_pos_800_37555a2_016	HILIC_pos	16315	2.016	800.376	Unknown							[M+H]+	5.34	800.37555:3138 801.3789:1694 802.38226:1838		1	0.98	1	0.174645	0.0845281	0.207367	0.0911205	Drift_corrected	0.531298	-0.704456	0.000792556	0.0352788	0.000795539	0.0249277
HILIC_pos_973_54236a1_408	HILIC_pos	18283	1.408	973.542	Unknown							[M+H]+	9.65	973.54236:8865 974.54571:6559 975.54907:5274		1	0.98	1	0.171708	0.101164	0.0464368	0.184172	Drift_corrected	0.278765	-0.526303	0.000792556	0.0352788	0.000386483	0.0194607
RP_neg_1320_14893a3_192	RP_neg	17274	3.192	1320.15	Unknown							[M-H]-	18.46	1320.14893:6139 1321.15228:2852 1322.15564:2377		1	1	1	0.070216	0.0541592	0.0958473	0.0951705	Drift_corrected	0.503286	-0.756904	0.000792556	0.0352788	0.000132805	0.0131044
RP_neg_369_13779a5_349	RP_neg	3304	5.349	369.138	w/o MS2:3-(3,4-dimethoxyphenyl)-1-(2-hydroxy-4,6-dimethoxyphenyl)propan-1-one							[M-H]-	27.03	369.13779:50158 370.14114:14656 371.1445:7566		1	1	1	0.013755	0.0132202	0.0148089	0.0169439	Drift_corrected	0.47473	-0.791598	0.000792556	0.0352788	0.000117346	0.0126818
RP_neg_786_23254a4_163	RP_neg	12722	4.163	786.233	Unknown							[2M-H]-	14	786.23254:12622 787.23589:3946 788.23925:4048		1	1	1	0.110385	0.109968	0.127873	0.259367	Drift_corrected	0.436765	-0.792452	0.000792556	0.0352788	0.000150146	0.0137086
RP_pos_401_34106a10_911	RP_pos	12146	10.911	401.341	w/o MS2:7-alpha-hydroxy-4-cholesten-3-one							[M+CH3OH+H]+	22.09	401.34106:44455 402.34441:20742 403.34777:4110		1	1	1	0.0717521	0.0568064	0.0947523	0.116023	Drift_corrected	0.60567	-0.66637	0.000792556	0.0352788	0.000639836	0.0231543
RP_pos_533_28156a3_259	RP_pos	20038	3.259	533.282	w/o MS2:2-[(3R,8aS)-3,4'-dihydroxy-4,4,7,8a-tetramethyl-6'-oxospiro[2,3,4a,5,6,7-hexahydro-1H-naphthalene-8,2'-3,8-dihydrofuro[2,3-e]isoindole]-7'-yl]pentanedioic acid							[M+H]+	9.52	533.28156:52094 534.28491:16401 535.28827:2489		1	1	1	0.0529624	0.0555858	0.0275263	0.181588	Drift_corrected	3.06053	0.515835	0.000792556	0.0352788	0.00246552	0.0379356
HILIC_neg_268_01379a6_632	HILIC_neg	1636	6.632	268.014	Unknown							[M-H]-	21.03	268.01379:11764 269.01714:2525 270.0205:1993		1	1	1	0.102422	0.0879606	0.0815247	0.0985868	Drift_corrected	0.602158	-0.519791	0.000815665	0.0357073	0.00109514	0.0279709
HILIC_neg_288_06616a2_47	HILIC_neg	1905	2.47	288.066	w/o MS2:MMV001499							[M-H]-	12.47	288.06616:5709 289.06951:2951 290.07287:313		1	1	1	0.185892	0.144617	0.271713	0.243556	Drift_corrected	1.58506	0.753991	0.000815665	0.0357073	0.000657633	0.0232943
HILIC_neg_381_1376a0_526	HILIC_neg	3163	0.526	381.138	w/o MS2:Cys-Cys-Arg							[M-H2O-H]-	35.31	381.1376:36791 382.14095:10517 383.14431:255601		1	1	1	0.237673	0.0629112	0.38154	0.123706	Drift_corrected	0.677734	-0.631094	0.000815665	0.0357073	0.00121597	0.0290489
HILIC_pos_420_27438a0_761	HILIC_pos	6393	0.761	420.274	w/o MS2:11,12,13-trihydroxy-4,5,8-trimethyl-3-(2-methylpropyl)-1H,2H,3H,4H,6aH,9H,10H,11H,12H,13H,14H,15H,15bH-cycloundeca[e]isoindole-1,15-dione							[M+H-2H2O]+	22.04	420.27438:98874 421.27773:43812 422.28109:36997		1	1	1	0.0301197	0.0265843	0.0406906	0.0402433	Drift_corrected	0.564437	-0.76372	0.000815665	0.0357073	0.000795539	0.0249277
HILIC_pos_466_29871a2_26	HILIC_pos	7758	2.26	466.299	w/o MS2:Taurolithocholic acid							[M+Na]+	91.02	466.29871:193621 467.30206:67980 468.30542:11652		1	1	1	0.0206548	0.0144979	0.0462246	0.0378392	Drift_corrected	1.27231	0.54972	0.000815665	0.0357073	0.00178566	0.0337311
HILIC_pos_752_40894a2_004	HILIC_pos	15489	2.004	752.409	w/o MS2:Vindesine							[M+Na]+	9.49	752.40894:18737 753.41229:8402 754.41565:2567		1	1	1	0.0961183	0.0900589	0.113435	0.124111	Drift_corrected	0.509298	-0.641977	0.000815665	0.0357073	0.000542043	0.0217454
HILIC_pos_805_3775a3_024	HILIC_pos	16393	3.024	805.378	w/o MS2:2-[1-[1-hydroxy-10,13-dimethyl-3-[3,4,5-trihydroxy-6-[[3,4,5-trihydroxy-6-(hydroxymethyl)oxan-2-yl]oxymethyl]oxan-2-yl]oxy-2,3,4,7,8,9,11,12,14,15,16,17-dodecahydro-1H-cyclopenta[a]phenanthren-17-yl]ethyl]-4,5-dimethyl-2,3-dihydropyran-6-one							[M+ACN+H]+	5.36	805.3775:7208 806.38085:3745 807.38421:2127		1	1	1	0.265155	0.118792	0.201166	0.230573	Drift_corrected	0.44539	-0.450228	0.000815665	0.0357073	0.00083956	0.0253568
RP_neg_231_05177a4_169	RP_neg	961	4.169	231.052	w/o MS2:D-(???)-Quinic acid							[M-2H]2-	477.02	231.05177:1692545 232.05512:331659 233.05848:17676		1	1	1	0.0143002	0.0162536	0.0154862	0.0281881	Drift_corrected	0.432272	-0.792255	0.000815665	0.0357073	0.000145623	0.0135686
RP_neg_401_21671a8_625	RP_neg	3933	8.625	401.217	w/o MS2:Pro-Glu-Arg							[M-H]-	131.02	401.21671:153045 402.22006:65765 403.22342:6501		1	1	1	0.0898853	0.0207028	0.159713	0.0419283	Drift_corrected	1.45097	0.644259	0.000815665	0.0357073	0.00641262	0.0561135
RP_pos_480_20514a8_492	RP_pos	16904	8.492	480.205	w/o MS2:(2S,3R,4R,5R,6S)-2-[(2R,3R,4S,5R,6R)-2-[2-(3,4-dihydroxyphenyl)ethoxy]-3,5-dihydroxy-6-(hydroxymethyl)oxan-4-yl]oxy-6-methyloxane-3,4,5-triol							[M+NH4]+	5.25	480.20514:18198 481.20849:7521 482.21185:5530		1	1	1	0.11927	0.0927431	0.240736	0.216901	Drift_corrected	1.26615	0.506733	0.000815665	0.0357073	0.00313959	0.0420194
RP_pos_501_36179a8_337	RP_pos	18171	8.337	501.362	w/o MS2:"(3R,5R,7R,8S,9S,10S,12S,13R,14S,17R)-12-hydroxy-10,13-dimethyl-17-((R)-5-(oxetan-3-yl)pentan-2-yl)hexadecahydro-1H-cyclopenta[a]phenanthrene-3,7-diyl diacetate"							[M+H]+	4.74	501.36179:3160 502.36514:1265 503.3685:0		1	1	1	0.259119	0.128853	0.269779	0.163217	Drift_corrected	0.540374	-0.737531	0.000815665	0.0357073	0.00010358	0.0121891
RP_pos_502_81448a6_346	RP_pos	18234	6.346	502.814	Unknown							[M+H]2+	112.66	502.81448:811178 503.81783:188898 504.82119:11599		0.918367	0.88	1	0.0434058	0.0419142	0.00611173	2.18648	Drift_corrected	0.0706169	-0.203883	0.000815665	0.0357073	0.000154799	0.0137771
HILIC_neg_393_17398a0_504	HILIC_neg	3325	0.504	393.174	w/o MS2:Sparfloxacin M+H							[M-H2O-H]-	41.11	393.17398:49554 394.17733:30453 395.18069:154199		1	1	1	0.0693954	0.0415457	0.145272	0.0911197	Drift_corrected	0.768786	-0.565801	0.000839388	0.0362465	0.0017412	0.0335495
HILIC_neg_479_10452a2_585	HILIC_neg	4394	2.585	479.105	w/o MS2:Pentaerythritol tetrakis(3,5-di-tert-butyl-4-hydroxyhydrocinnamate)							[M-H]-	28.75	479.10452:58181 480.10787:15541 481.11123:11098		1	1	1	0.0271434	0.0173345	0.0264513	0.0250683	Drift_corrected	0.454033	-0.802522	0.000839388	0.0362465	0.000527153	0.0217454
HILIC_neg_549_19623a2_002	HILIC_neg	5508	2.002	549.196	w/o MS2:Unknown (carbon number 27); PlaSMA ID-1505							[M-H]-	9.28	549.19623:22076 550.19958:7518 551.20294:3185		1	1	1	0.0882203	0.101815	0.0779159	0.185495	Drift_corrected	0.439451	-0.720895	0.000839388	0.0362465	0.000795539	0.0249277
HILIC_neg_585_3642a0_506	HILIC_neg	6075	0.506	585.364	w/o MS2:NCGC00381071-01!1,12-dihydroxy-1,6,12,17,23,28-hexazacyclotritriacontane-2,5,13,16,24,27-hexone [IIN-based: Match]							[M-H]-	15.88	585.3642:5846 586.36755:4573 587.37091:7590		1	1	1	0.134611	0.120236	0.29428	0.210384	Drift_corrected	0.719237	-0.710771	0.000839388	0.0362465	0.000572994	0.0222836
HILIC_neg_960_39062a1_227	HILIC_neg	9185	1.227	960.391	Unknown							[M-H]-	12.13	960.39062:6306 961.39398:4970 962.39734:2312		1	1	1	0.0915252	0.0787747	0.127618	0.147449	Drift_corrected	0.524639	-0.798642	0.000839388	0.0362465	0.000605566	0.0225037
HILIC_pos_313_21628a0_788	HILIC_pos	3655	0.788	313.216	w/o MS2:Norgestrel							[M+H]+	50.67	313.21628:101361 314.21963:58389 315.22299:17286		1	1	1	0.0283121	0.0268649	0.046694	0.046597	Drift_corrected	0.659919	-0.661493	0.000839388	0.0362465	0.000753647	0.0245596
HILIC_pos_507_26947a1_59	HILIC_pos	9096	1.59	507.269	w/o MS2:Biotin-XX hydrazide							[M+Na]+	4.71	507.26947:29760 508.27282:9718 509.27618:6446		1	1	1	0.096497	0.0740722	0.0906417	0.174139	Drift_corrected	0.539681	-0.535001	0.000839388	0.0362465	0.000959575	0.0266742
RP_neg_335_22012a10_614	RP_neg	2740	10.614	335.22	w/o MS2:lapidin							[M-H]-	25.77	335.22012:40926 336.22347:11574 337.22683:1575		1	1	1	0.0256897	0.022407	0.0260588	0.128625	Drift_corrected	0.392771	-0.482369	0.000839388	0.0362465	0.000713792	0.024256
RP_pos_353_21753a3_83	RP_pos	9447	3.83	353.218	w/o MS2:Octaethylene glycol							[M+H]+	5.89	353.21753:8874 354.22088:4497 355.22424:0		1	1	1	0.102109	0.119382	0.158566	0.163926	Drift_corrected	0.584876	-0.780959	0.000839388	0.0362465	9.4262e-05	0.0118849
RP_pos_485_28961a8_431	RP_pos	17246	8.431	485.29	w/o MS2:Biotin-XX hydrazide							[M+NH4]2+	7.26	485.28961:20365 486.29296:5489 487.29632:1664		1	1	1	0.120826	0.101382	0.241157	0.354177	Drift_corrected	0.671573	-0.700745	0.000839388	0.0362465	0.000132805	0.0131044
HILIC_neg_239_0488a2_585	HILIC_neg	1216	2.585	239.049	w/o MS2:Bentazone							[M-2H]2-	49.03	239.0488:58231 240.05215:6387 241.05551:1314		1	1	1	0.0379468	0.0307097	0.0556885	0.0468246	Drift_corrected	0.543526	-0.819395	0.000863738	0.0363594	0.000657633	0.0232943
HILIC_neg_415_14307a1_36	HILIC_neg	3584	1.36	415.143	w/o MS2:Flecainide							[M+Cl]-	46.6	415.14307:40430 416.14642:10327 417.14978:7884		1	1	1	0.123346	0.0564543	0.165589	0.0953767	Drift_corrected	0.53064	-0.771214	0.000863738	0.0363594	0.000572994	0.0222836
HILIC_neg_471_72736a1_406	HILIC_neg	4302	1.406	471.727	Unknown							[M-H]-	33.17	471.72736:5591 472.73071:3064 473.73407:0		0.979592	0.98	1	0.101647	0.0761066	0.0874288	0.168601	Drift_corrected	0.448069	-0.582431	0.000863738	0.0363594	0.00109514	0.0279709
HILIC_neg_719_52704a0_438	HILIC_neg	7628	0.438	719.527	w/o MS2:TAG 41:6							[M-H]-	28.85	719.52704:4077 720.53039:4796 721.53375:2864		1	1	1	0.122433	0.101649	0.160169	0.250173	Drift_corrected	0.541758	-0.827569	0.000863738	0.0363594	0.00192531	0.0347179
HILIC_neg_733_50714a0_445	HILIC_neg	7742	0.445	733.507	w/o MS2:MGDG 29:0							[M+Cl]-	42.65	733.50714:15106 734.51049:16234 735.51385:27857		1	0.98	1	0.157223	0.118655	0.121598	0.285464	Drift_corrected	0.47569	-0.562922	0.000863738	0.0363594	0.00223481	0.0363205
HILIC_pos_1079_51282a3_073	HILIC_pos	19096	3.073	1079.51	w/o MS2:DYWVWWK/-1							[M+H]+	4.9	1079.51282:4147 1080.51617:2875 1081.51953:2937		1	1	1	0.134529	0.0708711	0.110857	0.0963074	Drift_corrected	0.405846	-0.731528	0.000863738	0.0363594	0.000433032	0.0203532
HILIC_pos_396_31085a0_728	HILIC_pos	5774	0.728	396.311	w/o MS2:ACar 16:2							[M+ACN+H]+	68.61	396.31085:120936 397.3142:68362 398.31756:537843		1	1	1	0.068434	0.060487	0.0536933	0.210003	Drift_corrected	0.465446	-0.54143	0.000863738	0.0363594	0.000909797	0.0262076
HILIC_pos_422_32605a0_499	HILIC_pos	6437	0.499	422.326	w/o MS2:ACar 18:3							[M+ACN+H]+	13.48	422.32605:22824 423.3294:19852 424.33276:105305		1	1	1	0.125332	0.120613	0.0959628	0.24558	Drift_corrected	0.521646	-0.500386	0.000863738	0.0363594	0.00153364	0.0318903
HILIC_pos_444_20511a4_382	HILIC_pos	7039	4.382	444.205	w/o MS2:[8,8-dimethyl-9-(3-methylbut-2-enoyloxy)-2-oxo-9,10-dihydropyrano[2,3-f]chromen-10-yl] 3-methylbut-2-enoate							[M+Na]+	4.22	444.20511:6321 445.20846:2418 446.21182:2492		1	1	1	0.159018	0.0957962	0.292311	0.18177	Drift_corrected	0.671338	-0.699136	0.000863738	0.0363594	0.000572994	0.0222836
HILIC_pos_508_24634a1_945	HILIC_pos	9124	1.945	508.246	w/o MS2:MLS001142758-01!methyl 1-[1-[(2S)-3-methyl-2-[(4-methylphenyl)sulfonylamino]butanoyl]piperidine-4-carbonyl]piperidine-4-carboxylate M+H							[M+Na]+	5.79	508.24634:10227 509.24969:2327 510.25305:3069		1	1	1	0.152691	0.158936	0.334765	0.330001	Drift_corrected	1.30465	0.697053	0.000863738	0.0363594	0.000433032	0.0203532
HILIC_pos_971_51813a1_945	HILIC_pos	18260	1.945	971.518	w/o MS2:Hosenkoside G							[2M+H]+	9.48	971.51813:4015 972.52148:2119 973.52484:1607		1	1	1	0.0431207	0.0371133	0.100531	0.0733098	Drift_corrected	1.29489	0.694233	0.000863738	0.0363594	0.000445453	0.0206921
RP_neg_264_08807a3_832	RP_neg	1422	3.832	264.088	w/o MS2:NCGC00095569-05!4,9-dimethoxyfuro[3,2-g]chromen-7-one							[M-H]-	195.6	264.08807:339898 265.09142:69390 266.09478:9464		1	1	1	0.0572207	0.0209443	0.0571774	0.0324185	Drift_corrected	0.438689	-0.726573	0.000863738	0.0363594	0.000164511	0.0137916
RP_neg_293_59363a3_803	RP_neg	1919	3.803	293.594	Unknown	Unknown						[M+FA-H]-	100.48	293.59341:6851 294.59676:2381 295.60012:36400	293.594 (100), 56.29 (10), 278.108 (7), 82.268 (7), 292.605 (6), 263.366 (6), 194.961 (5), 67.027 (5), 195.77 (5), 145.203 (4)	1	1	1	0.0290121	0.0238019	0.0828723	0.0795178	Drift_corrected	1.23634	0.592436	0.000863738	0.0363594	0.00416529	0.0467976
RP_neg_586_15472a8_571	RP_neg	9175	8.571	586.155	Unknown							[M-H]-	10.91	586.15472:10706 587.15807:3496 588.16143:2800		1	1	1	0.0569833	0.0653275	0.134156	0.128548	Drift_corrected	1.35888	0.632362	0.000863738	0.0363594	0.00655636	0.0565767
RP_neg_588_77179a7_681	RP_neg	9231	7.681	588.772	Unknown							[M-2H]2-	23.15	588.77179:9465 589.77514:5794 590.7785:1955		1	1	1	0.159799	0.121283	0.280489	0.250065	Drift_corrected	1.41805	0.606187	0.000863738	0.0363594	0.0024059	0.037601
RP_neg_817_40009a8_552	RP_neg	13218	8.552	817.4	w/o MS2:CHOLIC ACID							[M-H]-	14.56	817.40009:10210 818.40344:6695 819.4068:8926		1	1	1	0.169443	0.144717	0.28487	0.30304	Drift_corrected	1.50783	0.707728	0.000863738	0.0363594	0.00229057	0.0366457
RP_pos_130_04988a3_861	RP_pos	979	3.861	130.05	w/o MS2:L-Pyroglutamic acid							[M+H-H2O]+	5.58	130.04988:34426 131.05323:1683 132.05659:0		1	1	1	0.0405585	0.0520103	0.0474061	0.0902686	Drift_corrected	0.472872	-0.744253	0.000863738	0.0363594	0.000174788	0.0141312
RP_pos_236_11282a1_231	RP_pos	3944	1.231	236.113	w/o MS2:N-(9-oxodecyl)acetamide							[M+H]+	10.11	236.11282:58291 237.11617:8113 238.11953:2177		1	1	1	0.0932552	0.104137	0.0599575	0.226974	Drift_corrected	2.72811	0.527209	0.000863738	0.0363594	0.00218028	0.0359865
RP_pos_467_38602a11_276	RP_pos	16165	11.276	467.386	w/o MS2:Valactamide C putative							[M+Na]+	30.86	467.38602:230622 468.38937:107158 469.39273:19444		1	1	1	0.0492073	0.0564929	0.0308959	0.249236	Drift_corrected	0.37223	-0.514933	0.000863738	0.0363594	0.000386483	0.0194607
HILIC_neg_195_08871a5_148	HILIC_neg	812	5.148	195.089	w/o MS2:Caffeine							[M-H]-	25.65	195.08871:7607 196.09206:836 197.09542:506		1	1	1	0.255204	0.106025	0.218863	0.200527	Drift_corrected	0.740941	-0.224966	0.000888731	0.036446	0.000498498	0.0215494
HILIC_neg_314_06314a1_457	HILIC_neg	2327	1.457	314.063	w/o MS2:3',5'-Cyclic dAMP							[M-H]-	14.4	314.06314:3300 315.06649:959 316.06985:1598		1	1	1	0.16442	0.12696	0.254581	0.251732	Drift_corrected	1.58025	0.808501	0.000888731	0.036446	0.000542043	0.0217454
HILIC_neg_371_17017a0_519	HILIC_neg	3066	0.519	371.17	w/o MS2:SPARTEINE SULFATE							[M-H]-	9.63	371.17017:3359 372.17352:2158 373.17688:0		1	1	1	0.127492	0.121615	0.154741	0.223842	Drift_corrected	0.560049	-0.667112	0.000888731	0.036446	0.000512641	0.0215737
HILIC_neg_561_07697a1_228	HILIC_neg	5671	1.228	561.077	w/o MS2:3,8'-Biapigenin							[M-H]-	5.8	561.07697:5980 562.08032:3154 563.08368:922		0.938776	0.92	1	0.188266	0.103138	0.12207	0.180195	Drift_corrected	0.343958	-0.715849	0.000888731	0.036446	0.000959575	0.0266742
HILIC_pos_231_13428a1_168	HILIC_pos	1761	1.168	231.134	w/o MS2:Kainic Acid							[M+NH4]+	5.09	231.13428:4973 232.13763:1712 233.14099:2094		1	1	1	0.116968	0.145844	0.198482	0.187532	Drift_corrected	0.653476	-0.718544	0.000888731	0.036446	0.000589072	0.0225037
HILIC_pos_274_17633a5_598	HILIC_pos	2668	5.598	274.176	w/o MS2:Val-Gly-Val							[M+H]+	6.36	274.17633:7668 275.17968:2839 276.18304:937		1	1	1	0.0614337	0.0495924	0.136307	0.117446	Drift_corrected	0.764701	-0.594425	0.000888731	0.036446	0.000484716	0.0213309
HILIC_pos_316_08469a5_633	HILIC_pos	3724	5.633	316.085	w/o MS2:1-Methyladenosine							[M+H]+	6.55	316.08469:13425 317.08804:2960 318.0914:1935		1	1	1	0.179954	0.195596	0.167493	0.340972	Drift_corrected	0.570111	-0.490487	0.000888731	0.036446	0.000639836	0.0231543
HILIC_pos_345_28296a0_498	HILIC_pos	4479	0.498	345.283	w/o MS2:alkylresorcinol C17:1 put							[M+H]+	25.61	345.28296:41451 346.28631:11434 347.28967:1899		1	1	1	0.0607347	0.0803258	0.0394838	0.350772	Drift_corrected	0.328162	-0.567939	0.000888731	0.036446	0.00212696	0.0356999
HILIC_pos_462_19406a1_302	HILIC_pos	7595	1.302	462.194	w/o MS2:NCGC00380171-01_C20H28O11_Pentanedioic acid, 3-hydroxy-3-methyl-, [4-(beta-D-glucopyranosyloxy)phenyl]methyl methyl ester							[M+H]+	7.85	462.19406:4728 463.19741:2618 464.20077:9253		1	1	1	0.473084	0.183274	0.527459	0.326491	Drift_corrected	1.69582	0.615828	0.000888731	0.036446	0.000934382	0.0266023
HILIC_pos_576_16693a4_657	HILIC_pos	11223	4.657	576.167	Unknown							[M+H]+	15.55	576.16693:5188 577.17028:2793 578.17364:1911		1	1	1	0.10808	0.0510484	0.273916	0.160566	Drift_corrected	0.76646	-0.688588	0.000888731	0.036446	0.000774333	0.0246769
RP_neg_1067_43347a6_767	RP_neg	16315	6.767	1067.43	Unknown							[M-H]-	24.4	1067.43347:18143 1068.43682:13021 1069.44018:11004		1	1	1	0.0891657	0.0989432	0.216203	0.242306	Drift_corrected	0.746621	-0.73893	0.000888731	0.036446	0.000484716	0.0213309
RP_neg_231_05157a4_487	RP_neg	957	4.487	231.052	w/o MS2:D-(???)-Quinic acid							[M-2H]2-	198.35	231.05157:586284 232.05492:96132 233.05828:9544		1	1	1	0.0544896	0.0690449	0.0651337	0.107408	Drift_corrected	0.474062	-0.81522	0.000888731	0.036446	0.000164511	0.0137916
RP_neg_400_22488a8_555	RP_neg	3905	8.555	400.225	w/o MS2:methyl (1S,12S,13E)-13-ethylidene-18-(hydroxymethyl)-4-methoxy-8,15-diazapentacyclo[10.5.1.0??,???.0??,???.0?????,?????]octadeca-2,4,6,8-tetraene-18-carboxylate							[M-H]-	1591.49	400.22488:1779693 401.22823:376007 402.23159:84209		1	1	1	0.0100035	0.00823349	0.0174261	0.0160168	Drift_corrected	1.50044	0.658962	0.000888731	0.036446	0.00641262	0.0561135
RP_neg_411_18503a5_386	RP_neg	4115	5.386	411.185	w/o MS2:MMV688467							[M-H2O-H]-	16.46	411.18503:28053 412.18838:9577 413.19174:5160		1	1	1	0.142108	0.113749	0.346952	0.295583	Drift_corrected	1.29517	0.586043	0.000888731	0.036446	0.00306539	0.0417832
RP_neg_704_25922a4_223	RP_neg	11391	4.223	704.259	Unknown							[M-H]-	6.11	704.25922:4094 705.26257:1695 706.26593:1757		1	1	1	0.125896	0.143444	0.214541	0.206778	Drift_corrected	0.586664	-0.831766	0.000888731	0.036446	0.00018566	0.0144229
RP_neg_736_28558a5_41	RP_neg	11937	5.41	736.286	Unknown							[M-H]-	15.76	736.28558:23867 737.28893:11894 738.29229:5316		1	0.98	1	0.0979184	0.082618	0.143408	0.123111	Drift_corrected	0.585961	-0.726104	0.000888731	0.036446	0.000145623	0.0135686
RP_pos_348_2529a5_214	RP_pos	9190	5.214	348.253	w/o MS2:MLS001076268-01!							[M+ACN+H]+	5.99	348.2529:4335 349.25625:1679 350.25961:1086		1	1	1	0.240599	0.128671	0.249958	0.19303	Drift_corrected	0.555391	-0.718337	0.000888731	0.036446	0.000154799	0.0137771
RP_pos_398_3262a9_007	RP_pos	11969	9.007	398.326	w/o MS2:ACar 16:1							[M+H]+	32.08	398.3262:43691 399.32955:20779 400.33291:72415		1	1	1	0.0665875	0.0654526	0.0035946	0.126262	Drift_corrected	0.139417	-0.22733	0.000888731	0.036446	0.00018566	0.0144229
RP_pos_401_04297a3_898	RP_pos	12100	3.898	401.043	w/o MS2:Constictic acid							[M+Na]+	9.24	401.04297:14639 402.04632:4330 403.04968:5456		1	1	1	0.091784	0.102686	0.207794	0.306845	Drift_corrected	1.26682	0.5648	0.000888731	0.036446	0.00212696	0.0356999
RP_pos_424_16135a5_476	RP_pos	13405	5.476	424.161	w/o MS2:7-[3,4-dihydroxy-5-(hydroxymethyl)oxolan-2-yl]oxy-2-(4-hydroxyphenyl)-3,4-dihydro-2H-chromene-3,5-diol							[M+H]+	6.42	424.16135:11188 425.1647:3324 426.16806:2050		1	0.96	1	0.0660176	0.0469533	0.119831	0.103902	Drift_corrected	1.44536	0.690686	0.000888731	0.036446	0.00112427	0.0282382
HILIC_neg_509_28778a1_5	HILIC_neg	4844	1.5	509.288	w/o MS2:LPG 18:1							[M-H]-	24.64	509.28778:24991 510.29113:6935 511.29449:34237		1	1	1	0.10214	0.0948973	0.0799385	0.214097	Drift_corrected	0.536693	-0.399562	0.000914382	0.0369731	0.00121597	0.0290489
HILIC_pos_243_12247a0_932	HILIC_pos	1962	0.932	243.122	w/o MS2:Unknown (carbon number 12); PlaSMA ID-374							[M+H-H2O]+	9.26	243.12247:23255 244.12582:5399 245.12918:2480		1	1	1	0.0940183	0.0967302	0.131345	0.138254	Drift_corrected	0.58484	-0.680102	0.000914382	0.0369731	0.000657633	0.0232943
HILIC_pos_265_11871a1_998	HILIC_pos	2441	1.998	265.119	Phenylacetylglutamine	Phenylacetylglutamine	Amino acid derivative	Amino acids, peptides, and analogues	HMDB0006344	2	x	[M+H]+	1136.33	265.11856:342348 266.12191:62402 267.12527:9854	130.049 (100), 84.044 (55), 91.054 (24), 136.075 (12), 129.066 (11), 130.058 (8), 83.061 (7), 84.05 (6), 101.069 (5), 131.052 (5)	1	1	1	0.0313387	0.0338197	0.0398535	0.0448942	Drift_corrected	0.551923	-0.665753	0.000914382	0.0369731	0.000713792	0.024256
HILIC_pos_360_2746a1_052	HILIC_pos	4856	1.052	360.275	w/o MS2:PGE2-[d9]							[M+Na]+	16.85	360.2746:97676 361.27795:41837 362.28131:6102		1	1	1	0.0396993	0.0247196	0.040281	0.0681912	Drift_corrected	0.530785	-0.617887	0.000914382	0.0369731	0.000572994	0.0222836
HILIC_pos_361_27805a1_052	HILIC_pos	4892	1.052	361.278	w/o MS2:oxidated alkylresorcinol put							[M+H]+	11.02	361.27805:6994 362.2814:1307 363.28476:0		1	1	1	0.0468541	0.0459937	0.053181	0.128183	Drift_corrected	0.563348	-0.626298	0.000914382	0.0369731	0.0006946	0.0239886
HILIC_pos_375_21674a0_514	HILIC_pos	5240	0.514	375.217	w/o MS2:Methylprednisolone							[M+Na]+	15.78	375.21674:20858 376.22009:5318 377.22345:15523		1	1	1	0.144259	0.10708	0.289773	0.201495	Drift_corrected	0.759653	-0.581384	0.000914382	0.0369731	0.00115411	0.028448
HILIC_pos_674_30426a5_631	HILIC_pos	13753	5.631	674.304	Unknown							[M+H-2H2O]+	4.69	674.30426:9956 675.30761:4420 676.31097:3365		1	1	1	0.142269	0.187249	0.223025	0.297854	Drift_corrected	0.612162	-0.701361	0.000914382	0.0369731	0.000445453	0.0206921
RP_neg_369_13708a4_273	RP_neg	3299	4.273	369.137	w/o MS2:NCGC00380677-01!5,7-dihydroxy-2-(4-hydroxy-3-methoxyphenyl)-6-(3-methylbut-2-enyl)-2,3-dihydrochromen-4-one							[M-H]-	7.79	369.13708:6191 370.14043:1029 371.14379:1010		1	1	1	0.156172	0.122324	0.0809929	0.248631	Drift_corrected	0.699885	-0.18027	0.000914382	0.0369731	0.000164511	0.0137916
RP_pos_281_14755a1_708	RP_pos	5713	1.708	281.148	w/o MS2:5,9-dihydroxy-7-(hydroxymethyl)-5,7-dimethyl-4,5a,6,8,8a,9-hexahydro-1H-azuleno[5,6-c]furan-3-one							[M+2H]2+	5.48	281.14755:12899 282.1509:3963 283.15426:0		1	1	1	0.111341	0.129237	0.111496	0.231295	Drift_corrected	0.432604	-0.726175	0.000914382	0.0369731	0.000124853	0.0130064
RP_pos_345_181a3_681	RP_pos	8997	3.681	345.181	w/o MS2:Formoterol hemifumarate							[M+H-2H2O]+	31.82	345.181:723298 346.18435:217194 347.18771:31579		1	1	1	0.0307286	0.0319446	0.00706647	0.742512	Drift_corrected	26.9847	0.286355	0.000914382	0.0369731	0.00500708	0.0503608
RP_pos_587_23254a11_473	RP_pos	23286	11.473	587.233	w/o MS2:Theaflavin							[M+H]+	5.11	587.23254:7493 588.23589:4117 589.23925:1532		1	1	1	0.130402	0.164089	0.224741	0.358147	Drift_corrected	0.589302	-0.714257	0.000914382	0.0369731	0.000985389	0.0269439
HILIC_neg_170_97739a6_484	HILIC_neg	550	6.484	170.977	Unknown							[M-H]-	8.31	170.97739:10013 171.98074:827 172.9841:0		1	1	1	0.138617	0.131954	0.108342	0.244111	Drift_corrected	0.604261	-0.354026	0.00096772	0.0374161	0.000605566	0.0225037
HILIC_neg_212_01962a5_894	HILIC_neg	981	5.894	212.02	w/o MS2:6-Ethoxy-2-mercaptobenzothiazole							[M-H]-	15.84	212.01962:4693 213.02297:434 214.02633:0		1	1	1	0.099905	0.102768	0.0992806	0.121873	Drift_corrected	0.595227	-0.57941	0.000940706	0.0374161	0.000458202	0.0207978
HILIC_neg_291_05392a0_704	HILIC_neg	1958	0.704	291.054	w/o MS2:N4-Acetylsulfadiazine							[M-H]-	10.19	291.05392:6108 292.05727:721 293.06063:0		0.979592	0.92	1	0.182213	0.126389	0.150818	0.342501	Drift_corrected	0.502656	-0.454974	0.000940706	0.0374161	0.00169775	0.0330733
HILIC_neg_313_60782a1_937	HILIC_neg	2323	1.937	313.608	Unknown	Unknown						[M-H]-	85.63	313.60797:6807 314.61132:3591 315.61468:0	279.615 (100), 280.115 (46), 279.624 (18), 159.274 (16), 160.59 (15), 96.961 (8), 240.376 (7), 212.065 (7), 204.894 (7), 87.966 (6)	1	1	1	0.0398493	0.0485905	0.101027	0.107022	Drift_corrected	1.25356	0.680399	0.00096772	0.0374161	0.000572994	0.0222836	11	146.182
HILIC_neg_323_06055a4_554	HILIC_neg	2443	4.554	323.061	w/o MS2:THYMIDINE 5'-MONOPHOSPHATE							[M-H]-	17.01	323.06055:29514 324.0639:3161 325.06726:1056		1	1	1	0.0433558	0.0335512	0.0264321	0.0283132	Drift_corrected	0.519922	-0.674593	0.00096772	0.0374161	0.000572994	0.0222836
HILIC_neg_331_0907a2_005	HILIC_neg	2556	2.005	331.091	w/o MS2:2-(2,3-dihydrobenzo[b][1,4]dioxin-6-yl)-3H-benzo[f]chromen-3-one							[M-H]-	21.4	331.0907:17953 332.09405:4108 333.09741:890		1	1	1	0.0389302	0.0471388	0.0752989	0.0741682	Drift_corrected	0.633305	-0.680897	0.000940706	0.0374161	0.000862399	0.0256324
HILIC_neg_463_10959a1_23	HILIC_neg	4167	1.23	463.11	w/o MS2:(2S,3S,4S,5R,6S)-6-[2-(3,4-dihydroxyphenyl)-5-hydroxy-4-oxochromen-7-yl]oxy-3,4,5-trihydroxyoxane-2-carboxylic acid							[M-2H]2-	42.81	463.10959:78940 464.11294:27014 465.1163:8866		1	1	1	0.0538944	0.0724199	0.0655799	0.12106	Drift_corrected	0.51603	-0.71549	0.00096772	0.0374161	0.000959575	0.0266742
HILIC_neg_527_21442a2_006	HILIC_neg	5129	2.006	527.214	w/o MS2:[(1aR,1bS,2S,5aS,6R,6aS)-5a-hydroxy-1a-methyl-2-[(2S,3R,4S,5S,6R)-3,4,5-trihydroxy-6-(hydroxymethyl)oxan-2-yl]oxy-1b,2,6,6a-tetrahydrooxireno[1,2]cyclopenta[4,5-b]pyran-6-yl] (2E,6S)-6-hydroxy-2,6-dimethylocta-2,7-dienoate							[2M-H]-	17.52	527.21442:49104 528.21777:16140 529.22113:4114		1	1	1	0.125132	0.139123	0.0975183	0.257004	Drift_corrected	0.419773	-0.733312	0.000940706	0.0374161	0.000774333	0.0246769
HILIC_neg_580_25616a1_838	HILIC_neg	5986	1.838	580.256	w/o MS2:MLS001140704-01!							[M-H]-	10.58	580.25616:16803 581.25951:5540 582.26287:2685		1	1	1	0.127262	0.158313	0.204163	0.341489	Drift_corrected	0.536063	-0.715081	0.00096772	0.0374161	0.000527153	0.0217454
HILIC_neg_789_32465a2_007	HILIC_neg	8130	2.007	789.325	w/o MS2:terracinolide J							[M-H]-	14.03	789.32465:3223 790.328:2135 791.33136:2119		1	1	1	0.206635	0.0328042	0.32276	0.0587258	Drift_corrected	0.578193	-0.642366	0.000940706	0.0374161	0.00109514	0.0279709
HILIC_pos_1029_58191a1_377	HILIC_pos	18769	1.377	1029.58	w/o MS2:NCGC00384852-02_C54H86O17_2-Butenoic acid, 2-methyl-, 3-[[O--2,6-dideoxy-3-O-methylhexopyranosyl-(1->4)-O--2,6-dideoxy-3-O-methylhexopyranosyl-(1->4)-O--2,6-dideoxy-3-O-methylhexopyranosyl-(1->4)-2,6-dideoxy-3-O-methylhexopyranosyl]oxy]-14-hydroxy-20-oxopregn-5-en-12-yl ester, (2E)-							[M+Na]+	13.01	1029.58191:9520 1030.58526:8375 1031.58862:7914		1	0.98	1	0.144292	0.139501	0.180645	0.250663	Drift_corrected	0.55524	-0.612079	0.00096772	0.0374161	0.00157325	0.0321253
HILIC_pos_1055_51697a3_086	HILIC_pos	18954	3.086	1055.52	Unknown							[2M+H]+	20.54	1055.51697:17116 1056.52032:12873 1057.52368:5828		1	1	1	0.099182	0.0568937	0.0460523	0.0950004	Drift_corrected	0.323572	-0.654062	0.00096772	0.0374161	0.000512641	0.0215737
HILIC_pos_130_04984a1_998	HILIC_pos	391	1.998	130.05	w/o MS2:N-Acetylalanine							[M+H]+	59.99	130.04984:128898 131.05319:8520 132.05655:702		1	1	1	0.0432353	0.0623741	0.0567051	0.0828733	Drift_corrected	0.558689	-0.661572	0.00096772	0.0374161	0.000753647	0.0245596
HILIC_pos_247_10774a1_996	HILIC_pos	2056	1.996	247.108	w/o MS2:Indole-3-acetyl-L-alanine							[M+H-H2O]+	11.37	247.10774:20652 248.11109:7877 249.11445:9445		1	1	1	0.0408251	0.0229653	0.0560337	0.0323776	Drift_corrected	0.57092	-0.680554	0.00096772	0.0374161	0.000774333	0.0246769
HILIC_pos_317_11099a5_665	HILIC_pos	3755	5.665	317.111	w/o MS2:Tanshinone Iia							[M+H]+	4.43	317.11099:13672 318.11434:4588 319.1177:1595		1	1	1	0.0917151	0.0714816	0.130148	0.11389	Drift_corrected	0.584195	-0.683373	0.000940706	0.0374161	0.000471287	0.0210904
HILIC_pos_424_34207a0_719	HILIC_pos	6480	0.719	424.342	w/o MS2:5-[1,2,4a-trimethyl-5-(3-methylbutanoyloxymethyl)-2,3,4,7,8,8a-hexahydronaphthalen-1-yl]-3-methylpentanoic acid							[M+Na]+	21.82	424.34207:53823 425.34542:34580 426.34878:162694		1	1	1	0.11235	0.022883	0.0706108	0.0884099	Drift_corrected	0.377288	-0.547183	0.00096772	0.0374161	0.000909797	0.0262076
HILIC_pos_467_30167a2_265	HILIC_pos	7796	2.265	467.302	w/o MS2:NCGC00385231-01_C26H44O8_{(1S,2R,4aS,5R,8aS)-2-Hydroxy-5-[(3E)-5-hydroxy-3-methyl-3-penten-1-yl]-1,4a-dimethyl-6-methylenedecahydro-1-naphthalenyl}methyl beta-D-threo-hexopyranoside							[M+H]+	12.89	467.30167:19798 468.30502:5093 469.30838:2246		1	1	1	0.0389715	0.0260505	0.088931	0.0679476	Drift_corrected	1.25798	0.533049	0.00096772	0.0374161	0.00183115	0.034044
HILIC_pos_497_72775a1_383	HILIC_pos	8791	1.383	497.728	Unknown							[M+H]+	38.41	497.72775:5716 498.7311:3463 499.73446:1953		0.979592	1	1	0.16041	0.110221	0.238318	0.192839	Drift_corrected	0.631231	-0.592305	0.00096772	0.0374161	0.000713792	0.024256
HILIC_pos_504_30557a2_01	HILIC_pos	9009	2.01	504.306	w/o MS2:1-Pentadecanoyl-sn-glycero-3-phosphocholine							[M+Na]+	6.08	504.30557:9554 505.30892:3370 506.31228:2918		1	1	1	0.116542	0.088692	0.348035	0.293805	Drift_corrected	1.23254	0.691013	0.00096772	0.0374161	0.00131447	0.0298318
HILIC_pos_527_27838a1_466	HILIC_pos	9712	1.466	527.278	w/o MS2:PA 24:4							[M+CH3OH+H]+	12.61	527.27838:45996 528.28173:16271 529.28509:27263		1	1	1	0.112723	0.126266	0.108781	0.255391	Drift_corrected	0.502129	-0.622428	0.000940706	0.0374161	0.000527153	0.0217454
HILIC_pos_754_36322a5_955	HILIC_pos	15514	5.955	754.363	Unknown							[M+H]+	9.56	754.36322:5346 755.36657:3918 756.36993:1587		1	1	1	0.0739168	0.0841067	0.124539	0.149713	Drift_corrected	0.693295	-0.585011	0.000940706	0.0374161	0.00124803	0.029157
RP_neg_1318_13513a3_946	RP_neg	17265	3.946	1318.14	Unknown							[M-H]-	20.54	1318.13513:6726 1319.13848:3312 1320.14184:4064		1	1	1	0.109635	0.0902879	0.156942	0.114283	Drift_corrected	0.535602	-0.77904	0.000940706	0.0374161	0.00018566	0.0144229
RP_neg_245_06706a5_393	RP_neg	1122	5.393	245.067	w/o MS2:Sea Nine - 211							[M-2H]2-	172.82	245.06706:553113 246.07041:261978 247.07377:356001		1	1	1	0.042881	0.0283186	0.0550027	0.0532013	Drift_corrected	0.575194	-0.58836	0.00096772	0.0374161	0.000209317	0.0151841
RP_neg_383_18973a8_525	RP_neg	3557	8.525	383.19	w/o MS2:4MeC13SPC							[M+FA-H]-	25.23	383.18973:176640 384.19308:50281 385.19644:9698		1	1	1	0.0727044	0.0536376	0.072215	0.101496	Drift_corrected	0.450261	-0.708763	0.00096772	0.0374161	0.000215653	0.0153631
RP_neg_399_22192a8_583	RP_neg	3878	8.583	399.222	Mitragynine	Unknown						[M+H]+	1383.31	399.22174:838492 400.22509:228420 401.22845:75779	399.221 (100), 399.236 (9)	1	1	1	0.00726364	0.00769955	0.0122528	0.0141485	Drift_corrected	1.51091	0.649029	0.00096772	0.0374161	0.0068525	0.0575686	15	316.787
RP_neg_445_19058a6_409	RP_neg	4976	6.409	445.191	w/o MS2:methyl (1S,4aS,6R,7S,7aS)-5,6-dihydroxy-7-(hydroxymethyl)-1-[(2S,3R,4S,5S,6R)-3,4,5-trihydroxy-6-(hydroxymethyl)oxan-2-yl]oxy-1,4a,5,6,7,7a-hexahydrocyclopenta[c]pyran-4-carboxylate							[M+Cl]-	13.28	445.19058:69904 446.19393:21288 447.19729:5117		1	1	1	0.0844398	0.0399388	0.175085	0.0956375	Drift_corrected	1.30365	0.649334	0.000940706	0.0374161	0.00388397	0.0455875
RP_neg_455_13849a4_761	RP_neg	5215	4.761	455.138	w/o MS2:MLS001158367-01!							[M-H]-	7.44	455.13849:8466 456.14184:3903 457.1452:9375		1	1	1	0.132109	0.164359	0.197334	0.243854	Drift_corrected	0.529168	-0.831473	0.00096772	0.0374161	0.000222168	0.0154463
RP_neg_568_18591a5_14	RP_neg	8683	5.14	568.186	w/o MS2:Benzenesulfonamide, 4-(2-hydroxy-1,1-dimethylethyl)-N-[6-(2-hydroxyethoxy)-5-(2-methoxyphenoxy)[2,2'-bipyrimidin]-4-yl]-							[M-H]-	9.46	568.18591:29212 569.18926:11118 570.19262:1857		1	1	1	0.115171	0.0563947	0.147395	0.107518	Drift_corrected	1.54613	0.538244	0.00096772	0.0374161	0.00500708	0.0503608
RP_neg_750_33838a8_577	RP_neg	12183	8.577	750.338	Unknown	Unknown						[M-H2O-H]-	13.69	750.33789:3290 751.34124:1392 752.3446:393	288.121 (100), 521.948 (94), 750.331 (68), 280.625 (54), 443.57 (50), 289.13 (40), 562.862 (38), 514.286 (35), 434.049 (35), 371.098 (30)	1	0.98	1	0.0590211	0.0321188	0.133616	0.0712027	Drift_corrected	1.39595	0.647311	0.00096772	0.0374161	0.00700498	0.0579305	32	659.115
RP_pos_265_11588a3_913	RP_pos	5012	3.913	265.116	w/o MS2:NCGC00386092-01_C11H18N2O4_							[M+Na]+	5.33	265.11588:8156 266.11923:2423 267.12259:2918		1	1	1	0.0921417	0.0776573	0.173219	0.144791	Drift_corrected	0.650371	-0.782181	0.00096772	0.0374161	0.000110263	0.0126021
RP_pos_291_15503a2_767	RP_pos	6251	2.767	291.155	w/o MS2:Androsterone							[M+H]+	10.61	291.15503:27107 292.15838:5724 293.16174:2408		1	1	1	0.0307403	0.0242682	0.0521157	0.0610582	Drift_corrected	1.46133	0.581333	0.000940706	0.0374161	0.00212696	0.0356999
RP_pos_310_17606a3_26	RP_pos	7163	3.26	310.176	w/o MS2:Tyr-Lys							[M+H]+	14.12	310.17606:17701 311.17941:3504 312.18277:2243		1	0.96	1	0.0969123	0.109537	0.181614	0.176708	Drift_corrected	0.586435	-0.771612	0.00096772	0.0374161	0.000222168	0.0154463
RP_pos_345_18088a3_859	RP_pos	8996	3.859	345.181	w/o MS2:Formoterol							[M+Na]+	37.71	345.18088:607245 346.18423:176431 347.18759:28368		1	1	1	0.0224679	0.0261366	0.00526607	0.200554	Drift_corrected	11.0886	0.320414	0.00096772	0.0374161	0.00329287	0.0426864
RP_pos_346_12405a1_386	RP_pos	9043	1.386	346.124	w/o MS2:Isofenphos							[M+H]+	3.36	346.12405:10887 347.1274:1963 348.13076:4465		1	1	1	0.0299752	0.0218512	0.0687729	0.0549306	Drift_corrected	0.685356	-0.8637	0.000940706	0.0374161	0.00010358	0.0121891
RP_pos_351_0401a3_857	RP_pos	9306	3.857	351.04	w/o MS2:MMV009054							[M-NH4+H]+	3.88	351.0401:4937 352.04345:1891 353.04681:0		1	1	1	0.143347	0.150028	0.14472	0.231714	Drift_corrected	0.484944	-0.664496	0.000940706	0.0374161	0.000397665	0.0196807
RP_pos_468_27667a8_755	RP_pos	16205	8.755	468.277	w/o MS2:"2-((3R)-3-((3R,5S,7S,9S,10S,13R,14S,17R)-3,7-dihydroxy-10,13-dimethylhexadecahydro-1H-cyclopenta[a]phenanthren-17-yl)butanamido)ethane-1-sulfonic acid"							[M+Na]+	4.01	468.27667:11350 469.28002:5308 470.28338:3535		1	1	1	0.0846065	0.0614254	0.185427	0.140836	Drift_corrected	0.677186	-0.71411	0.00096772	0.0374161	0.000145623	0.0135686
HILIC_neg_731_29596a1_198	HILIC_neg	7725	1.198	731.296	w/o MS2:PAROMOMYCIN SULFATE							[M-H]-	7.96	731.29596:3293 732.29931:2410 733.30267:1148		1	1	1	0.153698	0.120005	0.22108	0.176845	Drift_corrected	0.609689	-0.637809	0.000995438	0.0378433	0.000512641	0.0215737
HILIC_pos_147_07622a1_999	HILIC_pos	587	1.999	147.076	w/o MS2:Glutamine							[M+NH4]+	11.96	147.07622:27367 148.07957:1857 149.08293:0		1	1	1	0.0463301	0.0346854	0.0561062	0.0453397	Drift_corrected	0.532542	-0.681519	0.000995438	0.0378433	0.000817277	0.0251866
HILIC_pos_371_25754a1_197	HILIC_pos	5130	1.197	371.258	w/o MS2:"(R)-4-((5S,8R,9S,10S,13R,14S,17R)-10,13-dimethyl-3,7-dioxohexadecahydro-1H-cyclopenta[a]phenanthren-17-yl)pentanoic acid"							[M+H]+	5.25	371.25754:6186 372.26089:5167 373.26425:3452		1	1	1	0.0734095	0.10368	0.114869	0.185006	Drift_corrected	0.775193	-0.5474	0.000995438	0.0378433	0.000527153	0.0217454
HILIC_pos_372_31085a0_498	HILIC_pos	5160	0.498	372.311	w/o MS2:ACar 14:0							[M+H]+	56.43	372.31085:344974 373.3142:211805 374.31756:29899		1	1	1	0.029087	0.0275147	0.0181528	0.109318	Drift_corrected	0.373732	-0.533607	0.000995438	0.0378433	0.00299277	0.0413073
HILIC_pos_431_26376a0_94	HILIC_pos	6676	0.94	431.264	w/o MS2:8-[2-(3,4-dihydroxy-2,5-dimethoxyoxolan-3-yl)ethyl]-4a,7,8-trimethylspiro[2,3,5,6,7,8a-hexahydro-1H-naphthalene-4,2'-oxirane]-2,3-diol							[M+H]+	22.56	431.26376:58109 432.26711:24800 433.27047:6846		1	1	1	0.0207986	0.0120965	0.0314152	0.0158505	Drift_corrected	0.621261	-0.693686	0.000995438	0.0378433	0.000795539	0.0249277
RP_neg_326_09903a3_246	RP_neg	2610	3.246	326.099	w/o MS2:Tumonoic acid E							[M-H]-	5.61	326.09903:3746 327.10238:994 328.10574:468		1	1	1	0.23524	0.18744	0.359465	0.244505	Drift_corrected	0.558209	-0.77773	0.000995438	0.0378433	0.000174788	0.0141312
RP_neg_399_48096a8_548	RP_neg	3887	8.548	399.481	Unknown							[M-H]-	42.44	399.48096:6127 400.48431:1329 401.48767:2301		1	0.98	1	0.218813	0.156013	0.238126	0.266755	Drift_corrected	1.81523	0.638548	0.000995438	0.0378433	0.00716047	0.0585459
RP_neg_503_68787a5_753	RP_neg	6711	5.753	503.688	Unknown							[M-H]-	23.82	503.68787:10925 504.69122:11286 505.69458:6335		1	1	1	0.0655924	0.0369748	0.219961	0.129457	Drift_corrected	1.13057	0.433486	0.000995438	0.0378433	0.00548259	0.0521396
RP_neg_509_10492a5_577	RP_neg	6834	5.577	509.105	w/o MS2:plumieride							[M-H]-	14.44	509.10492:4135 510.10827:2593 511.11163:1710		1	1	1	0.228688	0.19071	0.286967	0.303557	Drift_corrected	1.56474	0.619426	0.000995438	0.0378433	0.00197403	0.0348448
RP_neg_803_341a6_347	RP_neg	13006	6.347	803.341	w/o MS2:DIGOXIN							[M-H]-	12.77	803.341:6699 804.34435:5682 805.34771:3193		1	1	1	0.240361	0.118346	0.364745	0.20455	Drift_corrected	0.562903	-0.708573	0.000995438	0.0378433	0.000209317	0.0151841
RP_pos_110_05985a2_176	RP_pos	589	2.176	110.06	w/o MS2:2-Aminophenol							[M+H]+	10.31	110.05985:25206 111.0632:2653 112.06656:0		1	1	1	0.0759744	0.107261	0.0614116	0.30128	Drift_corrected	2.19032	0.5278	0.000995438	0.0378433	0.00436287	0.0475872
RP_pos_191_17883a12_497	RP_pos	2674	12.497	191.179	w/o MS2:Caryophyllene [T(-)]							[M+H]+	6.94	191.17883:4812 192.18218:1460 193.18554:0		1	1	1	0.0944564	0.111485	0.147163	0.282249	Drift_corrected	0.582936	-0.698705	0.000995438	0.0378433	0.000242826	0.0157777
RP_pos_343_2016a5_258	RP_pos	8899	5.258	343.202	w/o MS2:MLS002153308-01!Tetraisopropyl pyrophosphoramide513-00-8 M+H							[M+CH3OH+H]+	5.57	343.2016:45630 344.20495:13589 345.20831:4267		1	1	1	0.0666839	0.0742266	0.0376825	0.378814	Drift_corrected	5.29676	0.454404	0.000995438	0.0378433	0.00436287	0.0475872
RP_pos_506_12866a5_467	RP_pos	18425	5.467	506.129	w/o MS2:C17H33NO10S3; PlaSMA ID-1407							[M+ACN+H]+	8.34	506.12866:5482 507.13201:1681 508.13537:2771		1	0.98	1	0.0576025	0.0650606	0.103918	0.132925	Drift_corrected	0.642259	-0.737471	0.000995438	0.0378433	0.00018566	0.0144229
HILIC_neg_522_1665a5_618	HILIC_neg	5042	5.618	522.167	w/o MS2:N-[4,5-dihydroxy-2-[[4-[hydroxy(phenyl)methyl]-5-oxo-3-phenyl-2H-furan-2-yl]oxy]-6-(methoxymethyl)oxan-3-yl]acetamide							[M-H]-	10.95	522.1665:4236 523.16985:1550 524.17321:1248		1	1	1	0.182206	0.126009	0.218657	0.220338	Drift_corrected	0.552684	-0.595804	0.00102388	0.038419	0.000512641	0.0215737
HILIC_neg_646_22791a1_908	HILIC_neg	6835	1.908	646.228	w/o MS2:(6aR,8aS,Z)-10-(5-acetamido-4-iodopentan-2-ylidene)-6a,8a,9-trimethyl-3,4,5,6,6a,6b,7,8,8a,8b,9,10,11a,12,12a,12b-hexadecahydro-1H-naphtho[2',1':4,5]indeno[2,1-b]furan-4-yl acetate							[M-H]-	7.63	646.22791:4586 647.23126:1533 648.23462:1918		1	1	1	0.11629	0.0455785	0.212138	0.069521	Drift_corrected	0.55759	-0.730152	0.00102388	0.038419	0.000733471	0.0244796
HILIC_neg_927_42114a0_753	HILIC_neg	8989	0.753	927.421	w/o MS2:[(2R,3R,4R,5R,6R)-4-[(2S,3R,4S,5R,6S)-3,4-dihydroxy-6-methyl-5-[(2S,3R,4R,5R,6S)-3,4,5-trihydroxy-6-methyloxan-2-yl]oxyoxan-2-yl]oxy-5-hydroxy-6-[(2S,3S,4R,5R)-4-hydroxy-2,5-bis(hydroxymethyl)-3-[(E)-3-(4-hydroxyphenyl)prop-2-enoyl]oxyoxolan-2-yl]oxy-2-(hydroxymethyl)oxan-3-yl] (E)-3-(4-hydroxyphenyl)prop-2-enoate							[M-H2O-H]-	19.1	927.42114:6021 928.42449:3973 929.42785:3307		1	0.98	1	0.140972	0.127757	0.348083	0.3561	Drift_corrected	0.726768	-0.728151	0.00102388	0.038419	0.000885807	0.0259638
HILIC_pos_257_17477a0_886	HILIC_pos	2256	0.886	257.175	w/o MS2:1,4-dioxacyclohexadecane-5,16-dione							[M+H-2H2O]+	13.65	257.17477:29263 258.17812:6077 259.18148:2432		1	1	1	0.0513261	0.0330466	0.0998325	0.0567995	Drift_corrected	0.715722	-0.644995	0.00102388	0.038419	0.000862399	0.0256324
HILIC_pos_377_23245a0_735	HILIC_pos	5289	0.735	377.232	w/o MS2:(E)-5-[(1S,4aR,8aR)-2-formyl-5,5,8a-trimethyl-1,4,4a,6,7,8-hexahydronaphthalen-1-yl]-3-(acetyloxymethyl)pent-2-enoic acid							[M+H]+	10.54	377.23245:14829 378.2358:2724 379.23916:20381		1	1	1	0.142729	0.101806	0.272073	0.184146	Drift_corrected	0.693402	-0.686587	0.00102388	0.038419	0.00083956	0.0253568
HILIC_pos_413_25308a1_044	HILIC_pos	6195	1.044	413.253	w/o MS2:Grayanotoxin I							[M+H]+	10.09	413.25308:17639 414.25643:3950 415.25979:3851		1	1	1	0.181243	0.184159	0.232484	0.21784	Drift_corrected	0.610493	-0.638772	0.00102388	0.038419	0.000774333	0.0246769
RP_neg_238_04095a4_145	RP_neg	1019	4.145	238.041	w/o MS2:Drazoxolon							[M-H]-	13.75	238.04095:12660 239.0443:11371 240.04766:6223		1	1	1	0.286516	0.174725	0.201427	0.318003	Drift_corrected	0.391918	-0.704291	0.00102388	0.038419	0.000154799	0.0137771
RP_neg_397_16946a6_958	RP_neg	3814	6.958	397.169	w/o MS2:Mirabegron (YM178) [M+H]							[M-H2O-H]-	27.24	397.16946:100657 398.17281:33037 399.17617:9120		1	1	1	0.0360005	0.0337069	0.0557827	0.0815967	Drift_corrected	0.61425	-0.674479	0.00102388	0.038419	0.000150146	0.0137086
RP_neg_707_58405a5_94	RP_neg	11458	5.94	707.584	Unknown							[M-2H]2-	33.6	707.58405:22446 708.5874:5229 709.59076:1169		1	1	1	0.065156	0.0783493	0.118116	0.1753	Drift_corrected	1.4359	0.710578	0.00102388	0.038419	0.00178566	0.0337311
RP_neg_899_37518a8_567	RP_neg	14464	8.567	899.375	w/o MS2:(7S,9E,11S,12S,13S,14S,15S,16R,17S,18S,19E,21Z)-13,15,17-trihydroxy-11-methoxy-3,7,12,14,16,18,22-heptamethyl-26-[(4-methylphenyl)amino]-6,23,27,29-tetraoxo-8,30-dioxa-24-azatetracyclo[23.3.1.1^{4,7}.0^{5,28}]triaconta-1,3,5(28),9,19,21,25-heptaen-2-y...							[M+FA-H]-	14.04	899.37518:6864 900.37853:4155 901.38189:4505		1	1	1	0.113792	0.0973257	0.163258	0.139468	Drift_corrected	1.69533	0.671934	0.00102388	0.038419	0.00560761	0.0526198
RP_pos_460_41568a11_568	RP_pos	15711	11.568	460.416	w/o MS2:betulin							[M+H]+	13.53	460.41568:4490 461.41903:2126 462.42239:1187		1	1	1	0.09269	0.0748436	0.130246	0.122861	Drift_corrected	0.56861	-0.716083	0.00102388	0.038419	0.000542043	0.0217454
HILIC_neg_273_04221a2_585	HILIC_neg	1689	2.585	273.042	w/o MS2:Naringenin							[M-2H]2-	21.4	273.04221:17626 274.04556:4042 275.04892:0		1	1	1	0.031176	0.026638	0.0578707	0.0511424	Drift_corrected	0.608328	-0.780386	0.00105305	0.0387812	0.00101184	0.027153
HILIC_neg_463_1102a0_964	HILIC_neg	4169	0.964	463.11	w/o MS2:(2S,3S,4S,5R,6S)-6-[2-(3,4-dihydroxyphenyl)-5-hydroxy-4-oxochromen-7-yl]oxy-3,4,5-trihydroxyoxane-2-carboxylic acid							[M-H]-	16.19	463.1102:27400 464.11355:5732 465.11691:2403		1	1	1	0.12248	0.143292	0.144291	0.227866	Drift_corrected	0.499702	-0.79309	0.00105305	0.0387812	0.000753647	0.0245596
HILIC_neg_465_10617a1_227	HILIC_neg	4205	1.227	465.106	w/o MS2:Demeclocycline							[M-H]-	9.55	465.10617:5350 466.10952:4103 467.11288:740		1	1	1	0.106699	0.134644	0.139089	0.201258	Drift_corrected	0.576536	-0.670768	0.00105305	0.0387812	0.00103894	0.0274855
HILIC_neg_706_27557a2_038	HILIC_neg	7503	2.038	706.276	Unknown							[M-H]-	4.11	706.27557:5323 707.27892:11365 708.28228:9156		1	1	1	0.135825	0.10635	0.135263	0.180103	Drift_corrected	0.60794	-0.490415	0.00105305	0.0387812	0.0014202	0.0309068
HILIC_pos_232_14828a5_439	HILIC_pos	1783	5.439	232.148	w/o MS2:Aminopyrine; LC-ESI-ITFT; MS2; CE							[M+H]+	8.21	232.14828:4924 233.15163:3025 234.15499:399		1	0.98	1	0.12346	0.087646	0.097436	0.148859	Drift_corrected	0.423357	-0.618318	0.00105305	0.0387812	0.000909797	0.0262076
HILIC_pos_314_09158a4_921	HILIC_pos	3665	4.921	314.092	w/o MS2:Unknown (carbon number 11); PlaSMA ID-1663							[M+H]+	4	314.09158:7122 315.09493:1884 316.09829:862		1	0.96	1	0.176556	0.144176	0.178941	0.174013	Drift_corrected	0.549209	-0.579049	0.00105305	0.0387812	0.000572994	0.0222836
HILIC_pos_400_3425a0_498	HILIC_pos	5882	0.498	400.342	w/o MS2:Palmitoylcarnitine							[M+CH3OH+H]+	136.01	400.3425:714124 401.34585:478124 402.34921:64692		1	1	1	0.0510033	0.0315914	0.0271717	0.13674	Drift_corrected	0.297528	-0.5412	0.00105305	0.0387812	0.00207483	0.0354046
HILIC_pos_420_27402a0_57	HILIC_pos	6391	0.57	420.274	w/o MS2:NCGC00347828-02_C24H37NO5_(7E)-11,12,13-Trihydroxy-3-isobutyl-4,5,8-trimethyl-3,3a,4,6a,9,10,11,12,13,14-decahydro-1H-cycloundeca[d]isoindole-1,15(2H)-dione							[M+NH4]+	13.13	420.27402:39464 421.27737:15945 422.28073:14305		1	1	1	0.0266301	0.0280611	0.0390965	0.0472256	Drift_corrected	0.573109	-0.770243	0.00105305	0.0387812	0.000909797	0.0262076
HILIC_pos_724_25525a3_036	HILIC_pos	14957	3.036	724.255	Unknown							[M+Na]+	3.38	724.25525:6549 725.2586:3271 726.26196:730		1	1	1	0.0768974	0.0777397	0.139947	0.165638	Drift_corrected	0.624736	-0.616071	0.00105305	0.0387812	0.00149494	0.0315187
RP_neg_395_11673a3_612	RP_neg	3749	3.612	395.117	w/o MS2:MMV020391							[M-H]-	4.78	395.11673:5692 396.12008:2572 397.12344:7307		1	1	1	0.265345	0.17334	0.346686	0.291719	Drift_corrected	0.560967	-0.711069	0.00105305	0.0387812	0.000180148	0.0142739
RP_neg_423_27563a6_202	RP_neg	4394	6.202	423.276	w/o MS2:Unknown (carbon number 24); PlaSMA ID-2302							[M-H]-	30.83	423.27563:15319 424.27898:4354 425.28234:586		1	0.98	1	0.135092	0.0701746	0.111324	0.115105	Drift_corrected	0.472645	-0.514255	0.00105305	0.0387812	0.000136956	0.0133482
RP_neg_427_17966a6_301	RP_neg	4486	6.301	427.18	w/o MS2:NCGC00380647-01_C17H30O12_alpha-D-Glucopyranoside, alpha-D-glucopyranosyl, 3-(2-methylbutanoate)							[M-H2O-H]-	23.55	427.17966:69244 428.18301:21919 429.18637:23929		1	1	1	0.17162	0.103155	0.253436	0.207847	Drift_corrected	0.586354	-0.694487	0.00105305	0.0387812	0.000164511	0.0137916
RP_neg_904_43384a6_986	RP_neg	14521	6.986	904.434	w/o MS2:QLNFSAGW/1							[M-H]-	16.75	904.43384:7667 905.43719:3242 906.44055:1708		1	1	1	0.135275	0.0697692	0.186736	0.114787	Drift_corrected	0.582036	-0.65426	0.00105305	0.0387812	0.000298156	0.0175432
RP_pos_420_27374a7_111	RP_pos	13218	7.111	420.274	w/o MS2:11,12,13-trihydroxy-4,5,8-trimethyl-3-(2-methylpropyl)-1H,2H,3H,4H,6aH,9H,10H,11H,12H,13H,14H,15H,15bH-cycloundeca[e]isoindole-1,15-dione							[M+NH4]+	6.1	420.27374:16958 421.27709:8414 422.28045:2510		1	1	1	0.0359311	0.0518652	0.0427921	0.0892911	Drift_corrected	0.459919	-0.806543	0.00105305	0.0387812	0.000306953	0.0177324
RP_pos_533_26752a8_387	RP_pos	20033	8.387	533.268	w/o MS2:Leukotriene D4 methyl ester							[M+NH4]+	8.43	533.26752:23565 534.27087:11970 535.27423:90909		1	1	1	0.165824	0.138101	0.209132	0.296582	Drift_corrected	0.633965	-0.445004	0.00105305	0.0387812	0.0003446	0.0183707
RP_pos_889_25a5_757	RP_pos	33954	5.757	889.25	w/o MS2:camelliquercetiside C							[M+H]+	12.43	889.25:7471 890.25335:6964 891.25671:5268		1	1	1	0.131707	0.0827094	0.280346	0.173659	Drift_corrected	0.699389	-0.742197	0.00105305	0.0387812	0.000386483	0.0194607
HILIC_neg_281_08795a5_758	HILIC_neg	1809	5.758	281.088	w/o MS2:MLS002172496-01!Tyrphostin AG 494133550-35-3							[M-H]-	5.73	281.08795:3446 282.0913:1419 283.09466:455		1	1	1	0.310954	0.132794	0.514664	0.217534	Drift_corrected	0.591754	-0.650196	0.00108299	0.0392022	0.00165529	0.032687
HILIC_neg_445_10818a5_652	HILIC_neg	3935	5.652	445.108	w/o MS2:(2R,3S)-7-[(2S,3R,4R,5S)-3,4-dihydroxy-5-(hydroxymethyl)oxolan-2-yl]oxy-2-(3,4-dihydroxyphenyl)-3,4-dihydro-2H-chromene-3,5-diol							[M-H]-	8.83	445.10818:4309 446.11153:1160 447.11489:376		1	1	1	0.0941881	0.0921331	0.158983	0.182222	Drift_corrected	0.58626	-0.710842	0.00108299	0.0392022	0.000733471	0.0244796
HILIC_neg_673_13293a6_406	HILIC_neg	7178	6.406	673.133	Unknown							[M+FA-H]-	13.54	673.13293:7640 674.13628:2114 675.13964:1405		1	1	1	0.0756541	0.0639461	0.166559	0.142058	Drift_corrected	0.739211	-0.676243	0.00108299	0.0392022	0.000605566	0.0225037
HILIC_neg_958_37463a1_449	HILIC_neg	9172	1.449	958.375	Unknown							[M+FA-H]-	16.28	958.37463:9738 959.37798:6235 960.38134:5123		1	1	1	0.167707	0.169531	0.0949285	0.282309	Drift_corrected	0.474322	-0.459157	0.00108299	0.0392022	0.000909797	0.0262076
HILIC_neg_958_44a1_249	HILIC_neg	9173	1.249	958.44	Unknown							[2M-H]-	13.35	958.44:4446 959.44335:3364 960.44671:2075		1	1	1	0.124307	0.132114	0.228505	0.301043	Drift_corrected	0.648031	-0.701144	0.00108299	0.0392022	0.00169775	0.0330733
HILIC_pos_332_31549a0_879	HILIC_pos	4140	0.879	332.315	Unknown							[M+H]+	28.27	332.31549:7911 333.31884:4420 334.3222:1327		1	1	1	0.124382	0.120046	0.117969	0.22089	Drift_corrected	0.497714	-0.757653	0.00108299	0.0392022	0.00145713	0.0310305
HILIC_pos_336_14401a1_063	HILIC_pos	4242	1.063	336.144	w/o MS2:NCGC00169395-03![1-(7-methoxy-2-oxochromen-8-yl)-3-methyl-2-oxobutyl] acetate							[M+H-2H2O]+	5.84	336.14401:12428 337.14736:4196 338.15072:2363		1	1	1	0.108546	0.110159	0.0970739	0.314937	Drift_corrected	0.530854	-0.456098	0.00108299	0.0392022	0.0010667	0.0278489
HILIC_pos_451_32068a0_723	HILIC_pos	7267	0.723	451.321	w/o MS2:NCGC00384869-01!4,4,8,10,14-pentamethyl-17-(4,5,6-trihydroxy-6-methylheptan-2-yl)-2,5,6,7,9,15-hexahydro-1H-cyclopenta[a]phenanthrene-3,16-dione [IIN-based on: CCMSLIB00000846960]							[M+H]+	8.62	451.32068:11508 452.32403:7517 453.32739:17795		1	1	1	0.197486	0.148076	0.484816	0.302189	Drift_corrected	0.721676	-0.704545	0.00108299	0.0392022	0.000589072	0.0225037
HILIC_pos_732_3457a5_634	HILIC_pos	15137	5.634	732.346	Unknown							[M+Na]+	7.1	732.3457:18752 733.34905:7934 734.35241:4184		1	1	1	0.100087	0.135856	0.119907	0.189146	Drift_corrected	0.531096	-0.727165	0.00108299	0.0392022	0.000542043	0.0217454
HILIC_pos_982_43896a1_238	HILIC_pos	18371	1.238	982.439	Unknown							[M+H]+	11.16	982.43896:4768 983.44231:4763 984.44567:2700		1	1	1	0.155114	0.194588	0.173212	0.349798	Drift_corrected	0.550992	-0.560278	0.00108299	0.0392022	0.00229057	0.0366457
RP_neg_1350_19458a4_15	RP_neg	17340	4.15	1350.19	Unknown							[M-H]-	18.9	1350.19458:4322 1351.19793:2096 1352.20129:1308		1	1	1	0.309234	0.180576	0.625207	0.337983	Drift_corrected	1.35554	0.600394	0.00108299	0.0392022	0.00798486	0.0614591
RP_neg_265_10822a3_223	RP_neg	1435	3.223	265.108	w/o MS2:(E)-5-(4-methoxy-5-methyl-6-oxopyran-2-yl)-3-methylhex-4-enoic acid							[M-H]-	20.83	265.10822:8862 266.11157:1976 267.11493:420		1	1	1	0.0806791	0.0792649	0.0967954	0.107457	Drift_corrected	0.4862	-0.740572	0.00108299	0.0392022	0.000215653	0.0153631
RP_neg_545_27771a7_011	RP_neg	8055	7.011	545.278	w/o MS2:NCGC00380242-01_C30H42O9_Card-20(22)-enolide, 1,3-bis(acetyloxy)-14,15-epoxy-7,21-dihydroxy-4,4,8-trimethyl-, (1alpha,3alpha,7alpha,9xi,13alpha,15beta,17alpha)-							[M-H]-	20.66	545.27771:44367 546.28106:13030 547.28442:14258		1	1	1	0.142056	0.108628	0.213902	0.251351	Drift_corrected	0.655063	-0.640051	0.00108299	0.0392022	0.000141227	0.0135157
RP_pos_380_18909a10_606	RP_pos	10949	10.606	380.189	w/o MS2:Atalaphylline							[M+CH3OH+H]+	10.4	380.18909:46691 381.19244:17243 382.1958:17412		1	1	1	0.087336	0.0949757	0.0982824	0.523592	Drift_corrected	0.433452	-0.481047	0.00108299	0.0392022	0.000885807	0.0259638
RP_pos_469_33041a8_416	RP_pos	16269	8.416	469.33	w/o MS2:(2S,4aS,6aS,6bR,12aS,14bR)-2,4a,6a,6b,9,9,12a-heptamethyl-10,13-dioxo-1,2,3,4,4a,5,6,6a,6b,7,8,8a,9,10,11,12,12a,12b,13,14b-icosahydropicene-2-carboxylic acid							[M+H]+	10.36	469.33041:26178 470.33376:9527 471.33712:4639		1	1	1	0.0603028	0.0635017	0.103656	0.109587	Drift_corrected	0.558004	-0.744478	0.00108299	0.0392022	0.000174788	0.0141312
HILIC_neg_296_02655a5_849	HILIC_neg	2044	5.849	296.027	w/o MS2:Diclofenac							[M-H]-	7.57	296.02655:7564 297.0299:2261 298.03326:1573		1	0.98	1	0.145903	0.170065	0.100946	0.311938	Drift_corrected	0.398894	-0.628445	0.00111369	0.0397254	0.000542043	0.0217454
HILIC_neg_356_11722a0_488	HILIC_neg	2880	0.488	356.117	w/o MS2:Duguetine							[M-H]-	19.22	356.11722:11394 357.12057:4930 358.12393:2447		1	1	1	0.163577	0.155642	0.124867	0.329399	Drift_corrected	0.433313	-0.553823	0.00111369	0.0397254	0.0006946	0.0239886
HILIC_pos_194_98718a6_238	HILIC_pos	1150	6.238	194.987	w/o MS2:2,3,3,4,4,4-Hexafluorobutanoic acid							[M+H]+	14.24	194.98718:3362 195.99053:0 196.99389:0		0.959184	0.98	1	0.170953	0.129569	0.231826	0.213656	Drift_corrected	1.67783	0.60983	0.00111369	0.0397254	0.000795539	0.0249277
HILIC_pos_395_24307a0_728	HILIC_pos	5745	0.728	395.243	w/o MS2:C22H36O6; PlaSMA ID-995							[M+H]+	6.54	395.24307:6486 396.24642:1738 397.24978:4475		1	1	1	0.064583	0.0535989	0.133464	0.0953695	Drift_corrected	0.740696	-0.599196	0.00111369	0.0397254	0.000885807	0.0259638
HILIC_pos_486_23654a4_062	HILIC_pos	8383	4.062	486.237	Unknown							[M+H]+	42.53	486.23654:95776 487.23989:33083 488.24325:7451		1	1	1	0.0749231	0.0611805	0.0183548	0.25512	Drift_corrected	0.299048	-0.237565	0.00111369	0.0397254	0.000795539	0.0249277
HILIC_pos_506_35632a0_547	HILIC_pos	9066	0.547	506.356	w/o MS2:1-Stearoyl-2-hydroxy-sn-glycero-3-phosphocholine							[M+H]+	19.53	506.35632:22017 507.35967:57296 508.36303:20966		1	1	1	0.108399	0.0499657	0.25413	0.11592	Drift_corrected	0.758144	-0.681562	0.00111369	0.0397254	0.00121597	0.0290489
HILIC_pos_512_32257a5_081	HILIC_pos	9269	5.081	512.323	Unknown							[M+H]+	3.16	512.32257:4176 513.32592:2092 514.32928:987		1	1	1	0.0931009	0.121039	0.186651	0.293981	Drift_corrected	1.43864	0.723398	0.00111369	0.0397254	0.00153364	0.0318903
HILIC_pos_799_34259a6_654	HILIC_pos	16295	6.654	799.343	Unknown							[M+Na]+	5.74	799.34259:13424 800.34594:10247 801.3493:3792		1	1	1	0.0649433	0.0712895	0.0834972	0.154884	Drift_corrected	0.583808	-0.595591	0.00111369	0.0397254	0.000512641	0.0215737
RP_neg_1098_60059a8_574	RP_neg	16529	8.574	1098.6	Unknown							[M-H]-	33.99	1098.60059:17444 1099.60394:12035 1100.6073:5073		1	1	1	0.0450179	0.0192544	0.0772486	0.040779	Drift_corrected	1.49115	0.570075	0.00111369	0.0397254	0.0126966	0.0770453
RP_pos_366_24329a6_96	RP_pos	10141	6.96	366.243	w/o MS2:Heptadecasphinganine-1-phosphate							[M+H]+	5.38	366.24329:5199 367.24664:1250 368.25:0		1	0.98	1	0.111559	0.0774987	0.190392	0.164456	Drift_corrected	0.568137	-0.817146	0.00111369	0.0397254	0.000409146	0.0199078
RP_pos_417_25018a10_979	RP_pos	13059	10.979	417.25	w/o MS2:Sesquiterpenoid hexose put							[M+H]+	5.26	417.25018:7718 418.25353:3870 419.25689:6393		1	1	1	0.180458	0.193689	0.231778	0.251599	Drift_corrected	0.62989	-0.752219	0.00111369	0.0397254	0.00218028	0.0359865
RP_pos_457_30585a4_005	RP_pos	15539	4.005	457.306	w/o MS2:Oleanoic Acid							[M+H]+	5.87	457.30585:46138 458.3092:21951 459.31256:4311		1	1	1	0.0361685	0.0523225	0.0272549	0.151174	Drift_corrected	2.09049	0.48998	0.00111369	0.0397254	0.00207483	0.0354046
RP_pos_517_27301a8_913	RP_pos	19091	8.913	517.273	w/o MS2:Unknown (carbon number 25); PlaSMA ID-2740							[M+H]+	7.51	517.27301:17782 518.27636:8303 519.27972:5602		1	1	1	0.0595266	0.0851953	0.0838067	0.192978	Drift_corrected	0.464626	-0.778871	0.00111369	0.0397254	0.000306953	0.0177324
HILIC_neg_501_08731a2_584	HILIC_neg	4703	2.584	501.087	w/o MS2:6-[(6,8-dihydroxy-7-methoxy-3-methyl-1-oxo-3,4-dihydroisochromen-4-yl)oxy]-4,8-dihydroxy-7-methoxy-3-methyl-3,4-dihydroisochromen-1-one							[M-2H]2-	16.13	501.08731:11533 502.09066:2706 503.09402:2448		1	1	1	0.0417562	0.0644699	0.061473	0.104079	Drift_corrected	0.531928	-0.808065	0.00114519	0.0401725	0.00101184	0.027153
HILIC_neg_706_57471a1_444	HILIC_neg	7512	1.444	706.575	w/o MS2:PC 31:0e							[M-H]-	15.75	706.57471:5743 707.57806:2058 708.58142:0		1	1	1	0.0832057	0.0797887	0.151075	0.196472	Drift_corrected	1.40895	0.645931	0.00114519	0.0401725	0.00115411	0.028448
HILIC_pos_1083_37134a8_463	HILIC_pos	19123	8.463	1083.37	Unknown							[M+Na]+	12.59	1083.37134:9047 1084.37469:6306 1085.37805:2222		1	1	1	0.0897272	0.0762425	0.110321	0.16491	Drift_corrected	1.98994	0.652835	0.00114519	0.0401725	0.000753647	0.0245596
HILIC_pos_550_22327a1_931	HILIC_pos	10431	1.931	550.223	w/o MS2:1,2-Dioleoyl-sn-glycero-3-phospho-(1'-myo-inositol-3',4',5'-trisphosphate)							[M+K]+	2.9	550.22327:10273 551.22662:2753 552.22998:5154		1	1	1	0.0316258	0.0350918	0.0498348	0.0508832	Drift_corrected	0.508341	-0.754749	0.00114519	0.0401725	0.000605566	0.0225037
RP_neg_1321_15137a5_79	RP_neg	17285	5.79	1321.15	w/o MS2:HexCer-AP t72:2							[M-H]-	14.37	1321.15137:3297 1322.15472:2098 1323.15808:1544		1	1	1	0.247914	0.075427	0.363553	0.108814	Drift_corrected	0.581483	-0.783476	0.00114519	0.0401725	0.00023575	0.0157033
RP_neg_370_17767a6_768	RP_neg	3336	6.768	370.178	w/o MS2:MLS001146613-01!							[M-H]-	7.78	370.17767:5466 371.18102:3332 372.18438:1518		1	1	1	0.0354727	0.0239448	0.0358254	0.051735	Drift_corrected	0.457355	-0.700479	0.00114519	0.0401725	0.00018566	0.0144229
RP_neg_381_13766a5_762	RP_neg	3502	5.762	381.138	w/o MS2:D-GLUCOSAMINE							[M-H]-	12.85	381.13766:33067 382.14101:8006 383.14437:89964		1	1	1	0.217039	0.150474	0.259683	0.23922	Drift_corrected	0.503033	-0.680996	0.00114519	0.0401725	0.000180148	0.0142739
RP_neg_381_13785a4_498	RP_neg	3503	4.498	381.138	w/o MS2:D-GLUCOSAMINE							[M-H]-	11.56	381.13785:37081 382.1412:10401 383.14456:48075		1	1	1	0.0314376	0.0454376	0.0477416	0.111667	Drift_corrected	0.674944	-0.625409	0.00114519	0.0401725	0.00031599	0.0179927
RP_neg_493_26288a9_635	RP_neg	6350	9.635	493.263	w/o MS2:Lurasidone HCl							[M-H]-	151.9	493.26288:283323 494.26623:93299 495.26959:42024		1	1	1	0.011787	0.0152476	0.0344829	0.0436939	Drift_corrected	0.771825	-0.737124	0.00114519	0.0401725	0.000242826	0.0157777
RP_neg_589_30499a7_066	RP_neg	9250	7.066	589.305	w/o MS2:PGARIFSFDGKDVLRHPTWPQKSVWHGSDPN/6							[M-H]-	36.85	589.30499:12988 590.30834:7359 591.3117:1915		1	1	1	0.196212	0.108726	0.469623	0.326434	Drift_corrected	1.31728	0.626825	0.00114519	0.0401725	0.00478345	0.0493297
RP_neg_707_58459a5_366	RP_neg	11459	5.366	707.585	Unknown							[M-2H]2-	26.94	707.58459:25283 708.58794:7844 709.5913:1185		1	1	1	0.177045	0.135722	0.322429	0.297296	Drift_corrected	1.28778	0.456759	0.00114519	0.0401725	0.0027176	0.0394816
RP_neg_766_297a5_569	RP_neg	12459	5.569	766.297	w/o MS2:NCGC00381438-01_C29H48O22_alpha-D-Glucopyranoside, O-beta-D-glucopyranosyl-(1->2)-6-O-[(2E)-2-methyl-1-oxo-2-buten-1-yl]-alpha-D-glucopyranosyl O-beta-D-glucopyranosyl-(1->2)-							[M-H]-	9.96	766.297:18922 767.30035:9141 768.30371:3701		1	1	1	0.201419	0.126479	0.366382	0.371269	Drift_corrected	1.46781	0.652554	0.00114519	0.0401725	0.00436287	0.0475872
RP_neg_903_43134a6_942	RP_neg	14511	6.942	903.431	Unknown							[M-H]-	96.07	903.43134:124185 904.43469:77938 905.43805:29188		1	1	1	0.151615	0.0535085	0.204431	0.0940935	Drift_corrected	0.584424	-0.635558	0.00114519	0.0401725	0.000354657	0.0185643
RP_pos_415_35712a10_448	RP_pos	12966	10.448	415.357	w/o MS2:(+)-.gamma.-Tocopherol							[M+H-2H2O]+	27.5	415.35712:47763 416.36047:24456 417.36383:4638		1	1	1	0.0662342	0.0634236	0.05803	0.0815725	Drift_corrected	0.587391	-0.639491	0.00114519	0.0401725	0.000458202	0.0207978
RP_pos_554_1217a1_575	RP_pos	21314	1.575	554.122	Unknown							[M+H]+	4.73	554.1217:5965 555.12505:1155 556.12841:483		1	1	1	0.0594682	0.0564702	0.102727	0.130802	Drift_corrected	1.30389	0.447424	0.00114519	0.0401725	0.00815949	0.0618591
HILIC_neg_462_68445a1_182	HILIC_neg	4163	1.182	462.684	Unknown							[M-H]-	30.65	462.68445:3961 463.6878:1818 464.69116:0		1	0.98	1	0.133975	0.0915914	0.266126	0.26035	Drift_corrected	1.36471	0.528515	0.00117749	0.040633	0.00115411	0.028448
HILIC_neg_497_17108a1_303	HILIC_neg	4647	1.303	497.171	w/o MS2:MLS001141003-01!(2R)-3-(1H-indol-3-yl)-2-[2-(2-oxo-4-phenylchromen-7-yl)oxypropanoylamino]propanoic acid							[M-H]-	11.68	497.17108:14650 498.17443:6505 499.17779:1911		1	1	1	0.153295	0.0794955	0.269216	0.153765	Drift_corrected	1.39399	0.677768	0.00117749	0.040633	0.000753647	0.0245596
HILIC_neg_682_28925a1_197	HILIC_neg	7258	1.197	682.289	Unknown							[M+FA-H]-	14.86	682.28925:21742 683.2926:10147 684.29596:7074		1	1	1	0.118418	0.109758	0.126409	0.253847	Drift_corrected	0.605875	-0.360013	0.00117749	0.040633	0.000774333	0.0246769
HILIC_neg_881_34216a0_76	HILIC_neg	8695	0.76	881.342	w/o MS2:Glycan NA2-2AB							[M+FA-H]-	17.04	881.34216:5333 882.34551:3816 883.34887:6562		1	1	1	0.113076	0.111093	0.236675	0.242967	Drift_corrected	0.624035	-0.737172	0.00117749	0.040633	0.00131447	0.0298318
HILIC_pos_1021_5354a1_909	HILIC_pos	18698	1.909	1021.54	w/o MS2:Unknown (carbon number 53); PlaSMA ID-2237							[M+H]+	9.56	1021.5354:3538 1022.53875:2863 1023.54211:38792		1	1	1	0.151478	0.113746	0.236064	0.19631	Drift_corrected	0.509625	-0.723976	0.00117749	0.040633	0.000622484	0.0228385
HILIC_pos_299_1409a7_584	HILIC_pos	3274	7.584	299.141	w/o MS2:falcarindiol							[M+H]+	5.81	299.1409:3802 300.14425:2436 301.14761:1263		1	1	1	0.114651	0.131204	0.170515	0.228813	Drift_corrected	0.653432	-0.623566	0.00117749	0.040633	0.00153364	0.0318903
HILIC_pos_455_35181a0_503	HILIC_pos	7389	0.503	455.352	w/o MS2:(1S,4S,5R,10S,13S,17S,19S,20R)-10-hydroxy-4,5,9,9,13,19,20-heptamethyl-24-oxahexacyclo[15.5.2.0??,?????.0???,?????.0???,?????.0???,????]tetracos-15-en-23-one							[M+NH4]+	13.39	455.35181:24647 456.35516:16579 457.35852:19067		1	1	1	0.0757734	0.0766352	0.194841	0.243354	Drift_corrected	0.777537	-0.721767	0.00117749	0.040633	0.0010667	0.0278489
RP_neg_294_60129a3_852	RP_neg	1948	3.852	294.601	Unknown							[M-H]-	109.78	294.61481:10754 295.61816:273678 296.62152:38109	294.602 (100), 79.957 (51), 295.104 (28), 96.961 (16), 294.612 (9), 288.127 (4), 106.981 (4), 109.969 (4)	1	1	1	0.0371371	0.0279543	0.115271	0.111965	Drift_corrected	1.18567	0.524355	0.00117749	0.040633	0.00560761	0.0526198
RP_neg_344_11035a1_352	RP_neg	2893	1.352	344.11	w/o MS2:Esomeprazole							[M-H]-	14.6	344.11035:8771 345.1137:2682 346.11706:1248		1	1	1	0.118322	0.0901918	0.176758	0.168532	Drift_corrected	0.590072	-0.74914	0.00117749	0.040633	0.000132805	0.0131044
RP_neg_381_13736a6_865	RP_neg	3498	6.865	381.137	w/o MS2:Cys-Cys-Arg							[M-H]-	13.14	381.13736:19457 382.14071:4769 383.14407:702		1	1	1	0.0662785	0.0683336	0.0380657	0.101833	Drift_corrected	0.462014	-0.583454	0.00117749	0.040633	0.000325272	0.0181632
RP_neg_720_28931a6_937	RP_neg	11700	6.937	720.289	Unknown							[M-H]-	14.61	720.28931:15920 721.29266:6973 722.29602:2947		1	1	1	0.0893112	0.0658846	0.135576	0.183049	Drift_corrected	0.582857	-0.637285	0.00117749	0.040633	0.000242826	0.0157777
RP_neg_932_62091a8_434	RP_neg	14906	8.434	932.621	Unknown							[M-H]-	38.45	932.62091:7398 933.62426:2158 934.62762:1804		0.795918	0.82	1	0.104736	0.0504053	0.0421112	0.396346	Drift_corrected	0.283465	-0.528123	0.00117749	0.040633	0.000164511	0.0137916
RP_pos_135_03011a1_512	RP_pos	1074	1.512	135.03	w/o MS2:Hypoxanthine							[M+H]+	7.37	135.03011:6552 136.03346:1021 137.03682:314695		1	1	1	0.236364	0.17568	0.259293	0.318228	Drift_corrected	0.588272	-0.504738	0.00117749	0.040633	0.000498498	0.0215494
RP_pos_285_1846a7_166	RP_pos	5923	7.166	285.185	w/o MS2:1,4-Androstadiene-3,17-dione; LC-APPI-QQ; MS2; CE							[M+H]+	3.83	285.1846:11031 286.18795:2760 287.19131:1489		1	1	1	0.160494	0.148146	0.186473	0.235028	Drift_corrected	0.567167	-0.695835	0.00117749	0.040633	0.000228865	0.0155048
RP_pos_897_51605a8_219	RP_pos	34108	8.219	897.516	w/o MS2:PI(16:0/10-HDoHE)							[2M+H]+	17.26	897.51605:12386 898.5194:9707 899.52276:4524		1	1	1	0.105015	0.0933372	0.183146	0.239043	Drift_corrected	1.47225	0.626596	0.00117749	0.040633	0.00436287	0.0475872
HILIC_neg_425_18198a0_88	HILIC_neg	3703	0.88	425.182	w/o MS2:Leucine Enkephalin							[M-H]-	17.1	425.18198:10978 426.18533:4487 427.18869:4878		1	1	1	0.064448	0.0324874	0.0928198	0.0434414	Drift_corrected	0.641743	-0.642064	0.00121062	0.0411507	0.000639836	0.0231543
HILIC_neg_439_18054a0_5	HILIC_neg	3864	0.5	439.181	w/o MS2:MGDG 8:0							[M-H]-	10.49	439.18054:3754 440.18389:2083 441.18725:9451		1	1	1	0.100933	0.134515	0.292182	0.387619	Drift_corrected	0.76651	-0.723276	0.00121062	0.0411507	0.000934382	0.0266023
HILIC_neg_923_39227a0_717	HILIC_neg	8960	0.717	923.392	w/o MS2:(7S,9E,11S,12R,13S,14S,15S,16R,17S,18S,19E,21Z)-13-(acetyloxy)-15,17-dihydroxy-11-methoxy-26-[(4-methoxyphenyl)amino]-3,7,12,14,16,18,22-heptamethyl-6,23,27,29-tetraoxo-8,30-dioxa-24-azatetracyclo[23.3.1.1^{4,7}.0^{5,28}]triaconta-1,3,5(28),9,19,21,25...							[M-H2O-H]-	16.33	923.39227:7583 924.39562:6337 925.39898:6868		1	1	1	0.146644	0.0646866	0.263041	0.13834	Drift_corrected	0.63969	-0.81748	0.00121062	0.0411507	0.000733471	0.0244796
HILIC_pos_1061_38904a8_464	HILIC_pos	18982	8.464	1061.39	w/o MS2:DYMGWMDF/-1							[M+H]+	15.74	1061.38904:13405 1062.39239:10342 1063.39575:2583		1	1	1	0.0957111	0.0944345	0.0825682	0.173718	Drift_corrected	2.28568	0.644242	0.00121062	0.0411507	0.000589072	0.0225037
HILIC_pos_361_1395a1_048	HILIC_pos	4873	1.048	361.139	w/o MS2:Nitrendipin							[M+CH3OH+H]+	51.99	361.1395:85404 362.14285:26772 363.14621:5133		1	1	1	0.0373211	0.0166335	0.127514	0.0577148	Drift_corrected	1.1855	0.592484	0.00121062	0.0411507	0.00197403	0.0348448
HILIC_pos_534_21881a5_172	HILIC_pos	9933	5.172	534.219	w/o MS2:NCGC00385996-01!10-methoxy-2,2-dimethylpyrano[3,2-g]chromen-8-one [IIN-based on: CCMSLIB00000847475]							[M+Na]+	4.34	534.21881:21489 535.22216:10887 536.22552:4165		1	1	1	0.0860502	0.0645008	0.174065	0.171736	Drift_corrected	0.756986	-0.564681	0.00121062	0.0411507	0.000713792	0.024256
HILIC_pos_963_49915a3_044	HILIC_pos	18183	3.044	963.499	Unknown							[M+H]+	6.95	963.49915:3830 964.5025:1767 965.50586:2498		1	0.96	1	0.292247	0.154095	0.201885	0.236721	Drift_corrected	0.41277	-0.651446	0.00121062	0.0411507	0.000605566	0.0225037
RP_neg_369_17404a6_353	RP_neg	3308	6.353	369.174	Androsterone sulfate	Androsterone sulfate (isomer 1)	Steroid	Sulfated steroids	HMDB0002759	2	x	[M-H]-	157.22	369.17365:29224 370.177:7040 371.18036:3233	369.175 (100), 369.19 (13), 96.961 (9), 285.591 (4)	1	1	1	0.0655644	0.036145	0.0610821	0.0625585	Drift_corrected	0.494571	-0.599906	0.00121062	0.0411507	0.00023575	0.0157033
RP_neg_635_23315a10_021	RP_neg	10232	10.021	635.233	w/o MS2:eriocitrin							[M+Cl]-	19.95	635.23315:25911 636.2365:10826 637.23986:3910		1	1	1	0.118847	0.0636963	0.260363	0.141114	Drift_corrected	1.25466	0.551673	0.00121062	0.0411507	0.00599808	0.0544661
RP_neg_750_26343a5_799	RP_neg	12171	5.799	750.263	Unknown							[M-H]-	10.83	750.26343:16389 751.26678:6649 752.27014:4619		1	1	1	0.16254	0.0698012	0.277186	0.134685	Drift_corrected	0.567941	-0.858402	0.00121062	0.0411507	0.000174788	0.0141312
RP_pos_265_11053a4_24	RP_pos	5010	4.24	265.111	w/o MS2:L-Asparagine							[M+NH4]+	5.89	265.11053:9598 266.11388:2532 267.11724:2818		1	1	1	0.16614	0.111706	0.164763	0.155047	Drift_corrected	0.535723	-0.604703	0.00121062	0.0411507	0.000209317	0.0151841
RP_pos_563_26245a8_319	RP_pos	21845	8.319	563.262	w/o MS2:NCGC00385727-01_C31H40O8_(1R,5R,6R,13R,14R,16S)-6-(3-Furyl)-16-(2-methoxy-2-oxoethyl)-1,5,15,15-tetramethyl-8,17-dioxo-7-oxatetracyclo[11.3.1.0~2,11~.0~5,10~]heptadec-10-en-14-yl 2-methylpropanoate							[2M+H]+	4.6	563.26245:17903 564.2658:7380 565.26916:9637		1	1	1	0.206959	0.0853284	0.337794	0.144484	Drift_corrected	0.609477	-0.771344	0.00121062	0.0411507	0.000197159	0.0147744
RP_pos_676_15509a9_085	RP_pos	27725	9.085	676.155	Unknown							[M+H]+	5.03	676.15509:3185 677.15844:2092 678.1618:2141		1	1	1	0.186438	0.168807	0.194312	0.254119	Drift_corrected	1.58456	0.443792	0.00121062	0.0411507	0.00229057	0.0366457
RP_pos_891_25488a5_736	RP_pos	33992	5.736	891.255	Unknown							[M+H]+	10.74	891.25488:3904 892.25823:3276 893.26159:1853		1	1	1	0.197872	0.117315	0.374558	0.187215	Drift_corrected	0.671832	-0.744506	0.00121062	0.0411507	0.000409146	0.0199078
HILIC_neg_191_0563a5_717	HILIC_neg	766	5.717	191.056	D-(-)-quinic acid	Quinic acid	Polyol	Alcohols and polyols	HMDB0003072	1	x	[M-H]-	101.36	191.0562:31629 192.05955:2832 193.06291:566	191.056 (100), 191.068 (11), 71.014 (8), 85.03 (5), 87.008 (4)	1	1	1	0.0204353	0.0172134	0.0228887	0.0366328	Drift_corrected	0.579866	-0.494973	0.00124459	0.04155	0.00131447	0.0298318
HILIC_neg_484_14703a1_665	HILIC_neg	4487	1.665	484.147	w/o MS2:NCGC00384929-01!(2S,3S)-3,5,7-trihydroxy-2-[4-hydroxy-3-[(2S,3R,4S,5S,6R)-3,4,5-trihydroxy-6-(hydroxymethyl)oxan-2-yl]oxyphenyl]-2,3-dihydrochromen-4-one [IIN-based: Match]							[M-H]-	6.83	484.14703:6247 485.15038:2452 486.15374:1973		1	1	1	0.193164	0.0929617	0.282855	0.189596	Drift_corrected	0.614771	-0.67942	0.00124459	0.04155	0.000934382	0.0266023
HILIC_neg_598_21167a3_004	HILIC_neg	6253	3.004	598.212	w/o MS2:NCGC00380864-01!7-[4,5-dihydroxy-6-(hydroxymethyl)-3-[(2S,3R,4R,5R,6S)-3,4,5-trihydroxy-6-methyloxan-2-yl]oxyoxan-2-yl]oxy-5-hydroxy-2-(4-hydroxyphenyl)-2,3-dihydrochromen-4-one							[M-H]-	7.81	598.21167:11140 599.21502:2991 600.21838:3677		1	1	1	0.0535519	0.0575076	0.176961	0.189751	Drift_corrected	1.21233	0.670938	0.00124459	0.04155	0.00138412	0.0306251
HILIC_neg_717_17383a0_935	HILIC_neg	7599	0.935	717.174	w/o MS2:Cephalexin - Dark Web Drugs							[M-H]-	18.29	717.17383:13128 718.17718:8653 719.18054:15640		1	1	1	0.040209	0.0500137	0.0783149	0.089833	Drift_corrected	1.32524	0.599353	0.00124459	0.04155	0.0006946	0.0239886
HILIC_neg_745_26575a1_05	HILIC_neg	7822	1.05	745.266	Unknown							[M-H]-	8.97	745.26575:4608 746.2691:2585 747.27246:2183		1	1	1	0.109913	0.0953468	0.226798	0.227293	Drift_corrected	0.703307	-0.626817	0.00124459	0.04155	0.00083956	0.0253568
HILIC_neg_957_55182a1_399	HILIC_neg	9167	1.399	957.552	w/o MS2:PI 44:10							[M-H]-	23.69	957.55182:9953 958.55517:7370 959.55853:7311		1	1	1	0.120719	0.0975345	0.135046	0.271852	Drift_corrected	0.347631	-0.74041	0.00124459	0.04155	0.000605566	0.0225037
HILIC_pos_1055_3761a8_626	HILIC_pos	18952	8.626	1055.38	Unknown							[M+H]+	12.56	1055.3761:7456 1056.37945:3859 1057.38281:2809		1	1	1	0.058485	0.0678143	0.0804312	0.122837	Drift_corrected	1.58127	0.624844	0.00124459	0.04155	0.00112427	0.0282382
HILIC_pos_462_28494a1_416	HILIC_pos	7617	1.416	462.285	w/o MS2:methyl 3-hydroxy-5-(((1R,4aS)-7-isopropyl-1,4a-dimethyl-1,2,3,4,4a,9,10,10a-octahydrophenanthren-1-yl)methyl)-5H-pyrazolo[4,3-c]pyridine-7-carboxylate							[M+H]+	48.31	462.28494:328268 463.28829:118418 464.29165:35800		1	1	1	0.021567	0.0193129	0.0132588	0.0533867	Drift_corrected	0.284502	-0.653925	0.00124459	0.04155	0.000589072	0.0225037
HILIC_pos_993_57135a2_422	HILIC_pos	18461	2.422	993.571	Unknown							[M+H]+	19.45	993.57135:26669 994.5747:17078 995.57806:8089		1	1	1	0.0819666	0.062139	0.0672238	0.314069	Drift_corrected	0.336778	-0.621881	0.00124459	0.04155	0.000733471	0.0244796
RP_neg_415_14362a2_774	RP_neg	4210	2.774	415.144	w/o MS2:Flecainide							[M+Cl]-	6.59	415.14362:37971 416.14697:9498 417.15033:9611		1	1	1	0.0843377	0.0448928	0.0816158	0.0638441	Drift_corrected	0.57276	-0.537862	0.00124459	0.04155	0.000257573	0.0163678
RP_neg_449_13113a5_621	RP_neg	5056	5.621	449.131	w/o MS2:methyl (1S,4aR,7aR)-4a-hydroxy-7-(hydroxymethyl)-1-[(2S,3R,4S,5S,6R)-3,4,5-trihydroxy-6-(hydroxymethyl)oxan-2-yl]oxy-5,7a-dihydro-1H-cyclopenta[c]pyran-4-carboxylate							[M+Cl]-	19.46	449.13113:72432 450.13448:19332 451.13784:8881		1	1	1	0.0412013	0.0458179	0.0319568	0.0853432	Drift_corrected	0.470039	-0.532466	0.00124459	0.04155	0.000191329	0.0145782
RP_neg_495_17273a5_941	RP_neg	6397	5.941	495.173	w/o MS2:Unknown (carbon number 27); PlaSMA ID-2656							[M+Cl]-	31.55	495.17273:86903 496.17608:24014 497.17944:14179		1	1	1	0.0993876	0.0803095	0.150689	0.17744	Drift_corrected	1.49826	0.620551	0.00124459	0.04155	0.00223481	0.0363205
RP_neg_542_15283a5_024	RP_neg	7935	5.024	542.153	w/o MS2:C19H33N3O11S2; PlaSMA ID-1489							[M-H2O-H]-	23.79	542.15283:45052 543.15618:17936 544.15954:5197		1	1	1	0.0559411	0.048652	0.100953	0.133182	Drift_corrected	1.4801	0.58436	0.00124459	0.04155	0.00397578	0.0459856
RP_neg_766_25964a2_774	RP_neg	12454	2.774	766.26	Unknown							[M-H]-	3.75	766.25964:3836 767.26299:1874 768.26635:2276		1	1	1	0.29543	0.144569	0.521155	0.276377	Drift_corrected	0.5914	-0.735933	0.00124459	0.04155	0.000180148	0.0142739
RP_pos_511_28879a5_11	RP_pos	18774	5.11	511.289	w/o MS2:Leukotriene D4 methyl ester							[M+H]+	4.48	511.28879:11027 512.29214:3820 513.2955:2590		1	1	1	0.150962	0.0435524	0.477246	0.141851	Drift_corrected	1.19611	0.513496	0.00124459	0.04155	0.00641262	0.0561135
RP_pos_653_26025a9_104	RP_pos	26754	9.104	653.26	w/o MS2:NCGC00385538-01_C35H44O13_(1R,2R,3R,4S,5S,7R,8R,9R,10S,14R)-1,8,16-Triacetoxy-2-(glycoloyloxy)-7-hydroxy-5,9,12,12-tetramethyl-13-oxotetracyclo[7.6.1.0~3,7~.0~10,14~]hexadec-4-yl benzoate							[M+H]+	24.15	653.26025:36676 654.2636:17771 655.26696:4779		1	1	1	0.134707	0.0750262	0.0583345	0.341201	Drift_corrected	4.40434	0.406962	0.00124459	0.04155	0.0023476	0.0370174
RP_pos_875_25763a5_408	RP_pos	33626	5.408	875.258	w/o MS2:NCGC00381243-01_C39H48O21_							[M+H]+	8.51	875.25763:3634 876.26098:3363 877.26434:5388		1	0.98	1	0.124415	0.127666	0.265866	0.232357	Drift_corrected	0.70818	-0.646658	0.00124459	0.04155	0.00128085	0.0294689
HILIC_neg_160_84181a2_594	HILIC_neg	475	2.594	160.842	Unknown							[M-H]-	10.61	160.84181:3519 161.84516:0 162.84852:3007		0.979592	1	1	0.0924873	0.100086	0.0823611	0.158383	Drift_corrected	0.429223	-0.783172	0.00127943	0.0417055	0.000795539	0.0249277
HILIC_neg_449_13116a1_434	HILIC_neg	3993	1.434	449.131	w/o MS2:methyl (1S,4aR,7aR)-4a-hydroxy-7-(hydroxymethyl)-1-[(2S,3R,4S,5S,6R)-3,4,5-trihydroxy-6-(hydroxymethyl)oxan-2-yl]oxy-5,7a-dihydro-1H-cyclopenta[c]pyran-4-carboxylate							[M-2H]2-	22.76	449.13116:43456 450.13451:16245 451.13787:7720		1	1	1	0.0578323	0.0748033	0.056758	0.130654	Drift_corrected	0.517098	-0.603556	0.00127943	0.0417055	0.000909797	0.0262076
HILIC_neg_490_09595a2_585	HILIC_neg	4551	2.585	490.096	w/o MS2:Fosinopril							[M-2H]2-	10.57	490.09595:8748 491.0993:3631 492.10266:0		1	1	1	0.120581	0.151842	0.110563	0.228477	Drift_corrected	0.395399	-0.776343	0.00127943	0.0417055	0.000985389	0.0269439
HILIC_neg_491_44714a0_419	HILIC_neg	4576	0.419	491.447	Unknown							[M-H2O-H]-	35.91	491.44714:5596 492.45049:5314 493.45385:33558		1	0.98	1	0.127327	0.120244	0.298124	0.287631	Drift_corrected	0.762844	-0.570236	0.00127943	0.0417055	0.0023476	0.0370174
HILIC_neg_596_25085a2_919	HILIC_neg	6229	2.919	596.251	w/o MS2:(3S,4S)-5-[(3S,4S)-4,10-dihydroxy-7,9-dimethoxy-3-methyl-3,4-dihydro-1H-benzo[g]isochromen-5-yl]-7,9-dimethoxy-3-methyl-3,4-dihydro-1H-benzo[g]isochromene-4,10-diol							[M-H]-	3.09	596.25085:15635 597.2542:5544 598.25756:4305		1	1	1	0.10518	0.125215	0.219532	0.291295	Drift_corrected	0.696796	-0.557114	0.00127943	0.0417055	0.000753647	0.0245596
HILIC_pos_271_19006a0_807	HILIC_pos	2591	0.807	271.19	w/o MS2:Baicalein							[M+NH4]+	5.15	271.19006:6914 272.19341:3966 273.19677:688		1	1	1	0.124203	0.14735	0.241328	0.218361	Drift_corrected	0.692998	-0.689021	0.00127943	0.0417055	0.00149494	0.0315187
HILIC_pos_298_13745a7_584	HILIC_pos	3248	7.584	298.137	w/o MS2:.gamma.-L-Glu-.epsilon.-L-Lys							[M+H]+	20.84	298.13745:10686 299.1408:5118 300.14416:1462		1	1	1	0.0483899	0.0506711	0.0581046	0.117459	Drift_corrected	0.617639	-0.567178	0.00127943	0.0417055	0.0014202	0.0309068
HILIC_pos_468_30893a1_491	HILIC_pos	7822	1.491	468.309	1-Myristoyl-sn-glycero-3-phosphocholine							[M+H]+	239.62	468.30832:86731 469.31167:28935 470.31503:6263	104.107 (100), 184.073 (75), 468.307 (71), 468.313 (59), 450.299 (15), 468.325 (11), 90.992 (11), 184.082 (10), 86.095 (9), 450.312 (9)	1	1	1	0.0194175	0.0157654	0.0182133	0.0349889	Drift_corrected	0.522725	-0.529988	0.00127943	0.0417055	0.00202386	0.0351004
RP_neg_1028_52368a7_977	RP_neg	15971	7.977	1028.52	w/o MS2:QLYENKPR/-1							[M-H]-	24.85	1028.52368:6657 1029.52703:3804 1030.53039:2497		1	1	1	0.0611358	0.0744097	0.16629	0.193652	Drift_corrected	0.787629	-0.696542	0.00127943	0.0417055	0.000675884	0.0237291
RP_neg_1320_22278a7_908	RP_neg	17281	7.908	1320.22	Unknown							[M-H]-	35.24	1320.22278:14003 1321.22613:7004 1322.22949:4518		1	1	1	0.0496767	0.0457793	0.0855504	0.098478	Drift_corrected	1.40294	0.542011	0.00127943	0.0417055	0.0083375	0.0624782
RP_neg_679_23541a5_73	RP_neg	10947	5.73	679.235	Unknown							[M-2H]2-	7.38	679.23541:7190 680.23876:5905 681.24212:6455		1	1	1	0.0411626	0.0573631	0.0909705	0.154316	Drift_corrected	0.742851	-0.710416	0.00127943	0.0417055	0.000397665	0.0196807
RP_neg_776_31665a7_039	RP_neg	12598	7.039	776.317	w/o MS2:NCGC00347774-02_C38H46O16_9,10-Diacetoxy-2-(3-furyl)-10b-methyl-4-oxododecahydro-2H-benzo[f]isochromen-7-yl (2E)-3-[4-(beta-D-glucopyranosyloxy)-3-methoxyphenyl]acrylate							[M-H]-	12.39	776.31665:17687 777.32:6209 778.32336:4875		1	1	1	0.135288	0.157935	0.235518	0.336276	Drift_corrected	0.652418	-0.629836	0.00127943	0.0417055	0.000498498	0.0215494
RP_neg_805_40057a8_542	RP_neg	13037	8.542	805.401	w/o MS2:2-[1-[1-hydroxy-10,13-dimethyl-3-[3,4,5-trihydroxy-6-[[3,4,5-trihydroxy-6-(hydroxymethyl)oxan-2-yl]oxymethyl]oxan-2-yl]oxy-2,3,4,7,8,9,11,12,14,15,16,17-dodecahydro-1H-cyclopenta[a]phenanthren-17-yl]ethyl]-4-(hydroxymethyl)-5-methyl-2,3-dihydropyran-6-one							[M-H]-	7.54	805.40057:3194 806.40392:6528 807.40728:3936		1	1	1	0.150287	0.130091	0.140045	0.159589	Drift_corrected	0.539908	-0.608488	0.00127943	0.0417055	0.000265255	0.0164931
RP_neg_841_35822a6_593	RP_neg	13598	6.593	841.358	w/o MS2:(S,R)-5,5'-(1,4-phenylenebis(methylene))bis(1,3-dimethyl-5-(((1S,5R)-8-oxo-5,6-dihydro-1H-1,5-methanopyrido[1,2-a][1,5]diazocin-3(2H,4H,8H)-yl)methyl)pyrimidine-2,4,6(1H,3H,5H)-trione)							[M-H2O-H]-	12.34	841.35822:10326 842.36157:5680 843.36493:2086		1	1	1	0.142251	0.0864037	0.359051	0.222676	Drift_corrected	0.716542	-0.814365	0.00127943	0.0417055	0.000180148	0.0142739
RP_pos_260_18536a3_741	RP_pos	4850	3.741	260.185	w/o MS2:Hexanoyl-L-Carnitine							[M+H]+	10.2	260.18536:22728 261.18871:5194 262.19207:0		1	1	1	0.0991517	0.0958727	0.0940669	0.27084	Drift_corrected	0.428133	-0.656532	0.00127943	0.0417055	0.000203153	0.0150111
RP_pos_283_24173a5_86	RP_pos	5820	5.86	283.242	w/o MS2:Guanosine							[M+H]+	4.65	283.24173:12589 284.24508:3291 285.24844:2002		1	1	1	0.0734076	0.0622579	0.116765	0.130391	Drift_corrected	1.44876	0.629305	0.00127943	0.0417055	0.00265248	0.0390354
RP_pos_311_14941a4_717	RP_pos	7206	4.717	311.149	w/o MS2:NCGC00380321-01_C15H22O4_11-(Hydroxymethyl)-2,11-dimethyl-3-oxotricyclo[4.3.2.0~1,5~]undecane-9-carboxylic acid							[M+H]+	6.11	311.14941:10992 312.15276:3455 313.15612:3716		1	1	1	0.158415	0.113665	0.216687	0.185439	Drift_corrected	0.608888	-0.581265	0.00127943	0.0417055	0.000265255	0.0164931
RP_pos_312_20377a4_055	RP_pos	7261	4.055	312.204	w/o MS2:cinchonine							[M+H]+	3.11	312.20377:3740 313.20712:818 314.21048:0		1	1	1	0.0965705	0.0597891	0.138474	0.127601	Drift_corrected	0.543244	-0.669858	0.00127943	0.0417055	0.000364986	0.0189179
RP_pos_332_31616a8_859	RP_pos	8320	8.859	332.316	Unknown							[M+H-H2O]+	25.42	332.31616:15724 333.31951:6905 334.32287:875		1	1	1	0.16218	0.158061	0.129933	0.315694	Drift_corrected	0.574681	-0.516494	0.00127943	0.0417055	0.000622484	0.0228385
RP_pos_398_32693a8_805	RP_pos	11971	8.805	398.327	ACar 16:1	Hexadecenoylcarnitine	Acylcarnitine	Fatty acid esters	HMDB0013207	2	x	[M]+	124.79	398.3262:40874 399.32955:13472 400.33291:5668	398.326 (100), 398.34 (17), 85.029 (8), 269.177 (4)	1	1	1	0.0136536	0.0174552	0.0051947	0.176865	Drift_corrected	0.191722	-0.45354	0.00127943	0.0417055	0.000289594	0.0173937	38	782.005
RP_pos_422_1994a5_13	RP_pos	13307	5.13	422.199	w/o MS2:Leukotriene F4							[M+NH4]+	10.25	422.1994:67102 423.20275:21778 424.20611:4384		1	1	1	0.0677822	0.093335	0.103697	0.217545	Drift_corrected	1.63598	0.682724	0.00127943	0.0417055	0.00456882	0.048534
RP_pos_422_29001a6_77	RP_pos	13328	6.77	422.29	w/o MS2:NCGC00023509-16_C24H36O5_(1S,3R,7S,8S,8aR)-8-{2-[(2R,4R)-4-Hydroxy-6-oxotetrahydro-2H-pyran-2-yl]ethyl}-3,7-dimethyl-1,2,3,7,8,8a-hexahydro-1-naphthalenyl (2S)-2-methylbutanoate							[M+Na]+	7.64	422.29001:18696 423.29336:6420 424.29672:1661		1	0.98	1	0.0776568	0.0847592	0.105337	0.126746	Drift_corrected	0.538054	-0.83734	0.00127943	0.0417055	0.000180148	0.0142739
RP_pos_443_1734a4_073	RP_pos	14605	4.073	443.173	w/o MS2:Eltrombopag (SB-497115-GR) [M+H]							[M+H]+	5.71	443.1734:8842 444.17675:3872 445.18011:3820		1	1	1	0.10601	0.0570671	0.183702	0.0964409	Drift_corrected	0.625172	-0.734827	0.00127943	0.0417055	0.000298156	0.0175432
HILIC_neg_1055_51709a3_081	HILIC_neg	9759	3.081	1055.52	Unknown							[M+Cl]-	19.01	1055.51709:10359 1056.52044:6741 1057.5238:131880		1	0.98	1	0.240613	0.181087	0.124231	0.330755	Drift_corrected	0.323033	-0.634202	0.00131515	0.041966	0.000572994	0.0222836
HILIC_neg_232_05881a1_996	HILIC_neg	1167	1.996	232.059	w/o MS2:2-Deoxyribose 5-phosphate							[M-2H]2-	12.5	232.05881:24856 233.06216:3190 234.06552:377		1	1	1	0.0885966	0.0602318	0.111866	0.118061	Drift_corrected	0.574364	-0.672518	0.00131515	0.041966	0.000774333	0.0246769
HILIC_neg_254_07236a1_902	HILIC_neg	1418	1.902	254.072	w/o MS2:Zeatin							[M-2H]2-	14.2	254.07236:15188 255.07571:3308 256.07907:0		1	1	1	0.083215	0.0545951	0.158946	0.133599	Drift_corrected	1.30721	0.540286	0.00131515	0.041966	0.0010667	0.0278489
HILIC_neg_352_09344a5_663	HILIC_neg	2841	5.663	352.093	w/o MS2:feruloyltyramine							[M-H]-	7.31	352.09344:4840 353.09679:23255 354.10015:4012		1	1	1	0.143885	0.158646	0.0881312	0.240187	Drift_corrected	0.510401	-0.573733	0.00131515	0.041966	0.000774333	0.0246769
HILIC_neg_364_1145a1_997	HILIC_neg	2963	1.997	364.115	w/o MS2:Rufloxacin							[M+FA-H]2-	16.24	364.1145:13012 365.11785:2761 366.12121:0		1	1	1	0.133206	0.138713	0.100231	0.206858	Drift_corrected	0.423477	-0.633421	0.00131515	0.041966	0.000959575	0.0266742
HILIC_neg_533_12866a1_867	HILIC_neg	5236	1.867	533.129	w/o MS2:Flavone base + 3O, C-Pen, C-Pen							[M-H]-	3.25	533.12866:5037 534.13201:1001 535.13537:1804		1	1	1	0.146815	0.0908191	0.362954	0.228713	Drift_corrected	1.32154	0.738849	0.00131515	0.041966	0.000675884	0.0237291
HILIC_pos_206_10242a5_79	HILIC_pos	1327	5.79	206.102	w/o MS2:N-Acetyl-D-galactosaminitol							[M+H]+	108.56	206.10242:405094 207.10577:65033 208.10913:10870		1	1	1	0.0505675	0.0231754	0.0512147	0.033354	Drift_corrected	0.66606	-0.477744	0.00131515	0.041966	0.000657633	0.0232943
HILIC_pos_313_22025a0_994	HILIC_pos	3656	0.994	313.22	w/o MS2:(Z)-pregna-4,17(20)-diene-3,16-dione							[M+H]+	41.98	313.22025:29354 314.2236:7864 315.22696:1789		1	1	1	0.0734999	0.0678261	0.0176777	0.184273	Drift_corrected	1.26071	0.0958448	0.00131515	0.041966	0.000753647	0.0245596
HILIC_pos_453_33606a0_51	HILIC_pos	7335	0.51	453.336	w/o MS2:NCGC00169053-03_C30H46O4_Dicyclopenta[a,i]phenanthrene-3a(1H)-carboxylic acid, 10-formyloctadecahydro-9-hydroxy-5a,5b,8,8,10a-pentamethyl-1-(1-methylethenyl)-							[M+ACN+H]+	12.34	453.33606:32815 454.33941:16377 455.34277:29375		1	1	1	0.0686009	0.0500094	0.165953	0.121233	Drift_corrected	0.745166	-0.745041	0.00131515	0.041966	0.000795539	0.0249277
HILIC_pos_578_18036a5_756	HILIC_pos	11296	5.756	578.18	w/o MS2:Kaempferol 3,7-O-dirhamnopyranoside							[M+H]+	5.24	578.18036:10254 579.18371:3860 580.18707:2864		1	1	1	0.0397834	0.0415577	0.0730287	0.0642629	Drift_corrected	0.63283	-0.72255	0.00131515	0.041966	0.000605566	0.0225037
HILIC_pos_604_17444a3_124	HILIC_pos	11969	3.124	604.174	w/o MS2:methyl (2S,3R,4S)-4-[[(1R)-2-acetyl-6,7-dihydroxy-3,4-dihydro-1H-isoquinolin-1-yl]methyl]-3-ethenyl-2-[(2S,3R,4S,5S,6R)-3,4,5-trihydroxy-6-(hydroxymethyl)oxan-2-yl]oxy-3,4-dihydro-2H-pyran-5-carboxylate							[M+K]+	6.4	604.17444:11254 605.17779:4769 606.18115:8021		1	1	1	0.0737403	0.103279	0.0971078	0.148512	Drift_corrected	0.544661	-0.730424	0.00131515	0.041966	0.00118467	0.0288654
RP_neg_1073_47986a7_443	RP_neg	16348	7.443	1073.48	w/o MS2:(2aR,2'R,5R,5'R,6aR,8aS,9S)-4-(((2S,3R,4S,5R,6R)-3,4-dihydroxy-5-(((2S,3R,4S,5R)-5-hydroxy-3-(((2S,3S,4S,5R,6S)-3,4,5-trihydroxy-6-(hydroxymethyl)tetrahydro-2H-pyran-2-yl)oxy)-4-(((2S,3R,4S,5R)-3,4,5-trihydroxytetrahydro-2H-pyran-2-yl)oxy)tetrahydro-2...							[M-H]-	69.75	1073.47986:61804 1074.48321:43224 1075.48657:20536		1	1	1	0.0379938	0.0448989	0.0972147	0.104885	Drift_corrected	1.23366	0.555581	0.00131515	0.041966	0.00397578	0.0459856
RP_neg_1290_17688a6_352	RP_neg	17206	6.352	1290.18	Unknown							[M-H]-	42.33	1290.17688:15399 1291.18023:7665 1292.18359:3026		1	0.98	1	0.0511637	0.0557721	0.0609391	0.080695	Drift_corrected	0.477481	-0.789163	0.00131515	0.041966	0.000250099	0.0160533
RP_neg_1320_14917a4_574	RP_neg	17275	4.574	1320.15	Unknown							[M-H]-	19.81	1320.14917:5634 1321.15252:2097 1322.15588:1568		1	0.98	1	0.103351	0.0690804	0.143228	0.102616	Drift_corrected	0.673991	-0.55947	0.00131515	0.041966	0.000817277	0.0251866
RP_neg_417_15924a5_178	RP_neg	4268	5.178	417.159	w/o MS2:Coralyne Chloride							[M-H]-	5.44	417.15924:8090 418.16259:2563 419.16595:3065		1	1	1	0.15178	0.0936785	0.230447	0.152141	Drift_corrected	0.546607	-0.816312	0.00131515	0.041966	0.000154799	0.0137771
RP_neg_473_28482a11_466	RP_neg	5766	11.466	473.285	w/o MS2:NCGC00347850-02_C26H42O6_2-(4a-Methyl-8-methylenedecahydro-2-naphthalenyl)-2-propanyl 6-deoxy-2-O-[(2E)-2-methyl-2-butenoyl]hexopyranoside							[M-H]-	4.88	473.28482:8430 474.28817:3480 475.29153:738		1	1	1	0.0800787	0.069375	0.136728	0.190894	Drift_corrected	0.566012	-0.714913	0.00131515	0.041966	0.00103894	0.0274855
RP_pos_409_20422a6_914	RP_pos	12584	6.914	409.204	w/o MS2:Dihydroflavonol + 2O, 2Prenyl							[M+H]+	6.8	409.20422:31669 410.20757:9542 411.21093:5068		1	1	1	0.0348932	0.0304289	0.06101	0.0667421	Drift_corrected	0.585617	-0.772534	0.00131515	0.041966	0.0003446	0.0183707
RP_pos_409_38269a12_498	RP_pos	12615	12.498	409.383	w/o MS2:Lanosterol							[M+H-2H2O]+	9.21	409.38269:27964 410.38604:12102 411.3894:2134		1	1	1	0.0500772	0.0534199	0.0854708	0.16377	Drift_corrected	0.577983	-0.700375	0.00131515	0.041966	0.000420933	0.0202029
RP_pos_417_33563a9_014	RP_pos	13068	9.014	417.336	w/o MS2:"(3R,5S,7R,8R,9S,10S,12S,13R,14S,17R)-17-((2R)-6,7-dihydroxy-6-methylheptan-2-yl)-10,13-dimethylhexadecahydro-1H-cyclopenta[a]phenanthrene-3,7,12-triol"							[M+ACN+H]+	15.03	417.33563:13952 418.33898:3547 419.34234:1760		1	1	1	0.13663	0.0956803	0.286251	0.258391	Drift_corrected	0.743567	-0.609917	0.00131515	0.041966	0.000169577	0.0139947
RP_pos_467_10254a5_463	RP_pos	16116	5.463	467.103	w/o MS2:Cyclohexasiloxane, dodecamethyl-							[M+H]+	15.19	467.10254:3924 468.10589:1540 469.10925:2367		0.979592	0.98	1	0.193581	0.180426	0.368393	0.383032	Drift_corrected	0.631261	-0.705293	0.00131515	0.041966	0.000433032	0.0203532
RP_pos_485_21967a6_14	RP_pos	17221	6.14	485.22	w/o MS2:methyl (2R)-2-[(1S,3S,7R,8R,9R,12S,13R)-13-(furan-3-yl)-6,6,8,12-tetramethyl-17-methylidene-5,15-dioxo-2,14-dioxatetracyclo[7.7.1.0??,????.0??,???]heptadecan-7-yl]-2-hydroxyacetate							[M+H-H2O]+	6.52	485.21967:13828 486.22302:7095 487.22638:3635		1	1	1	0.0632841	0.0773559	0.217101	0.269122	Drift_corrected	0.835164	-0.662317	0.00131515	0.041966	0.000325272	0.0181632
HILIC_neg_883_36127a0_78	HILIC_neg	8708	0.78	883.361	Unknown							[M-H2O-H]-	23.21	883.36127:13265 884.36462:10719 885.36798:4725		1	1	1	0.0404123	0.0467496	0.0817699	0.0973016	Drift_corrected	0.703227	-0.621847	0.00135177	0.0425789	0.00178566	0.0337311
HILIC_pos_220_08197a6_205	HILIC_pos	1532	6.205	220.082	w/o MS2:N-ACETYL-D-MANNOSAMINE							[M+H]+	15.56	220.08197:4221 221.08532:1766 222.08868:1392		1	1	1	0.183022	0.183242	0.239704	0.194548	Drift_corrected	0.63506	-0.588348	0.00135177	0.0425789	0.000959575	0.0266742
HILIC_pos_274_11865a4_132	HILIC_pos	2658	4.132	274.119	w/o MS2:Metazachlor OXA; LC-ESI-ITFT; MS2; CE							[M+H-H2O]+	9.64	274.11865:28773 275.122:7091 276.12536:834		1	1	1	0.0497246	0.0447631	0.0540048	0.0705684	Drift_corrected	0.538717	-0.57403	0.00135177	0.0425789	0.000795539	0.0249277
HILIC_pos_285_08401a2_177	HILIC_pos	2918	2.177	285.084	w/o MS2:Inosine							[M+H]+	6.79	285.08401:14940 286.08736:2475 287.09072:4280		1	1	1	0.0952758	0.0608923	0.0935107	0.0998198	Drift_corrected	0.424008	-0.687558	0.00135177	0.0425789	0.0010667	0.0278489
HILIC_pos_335_22144a0_823	HILIC_pos	4222	0.823	335.221	w/o MS2:Difucol Hexamethyl Ether							[M+H-H2O]+	13.78	335.22144:28090 336.22479:42907 337.22815:17160		1	1	1	0.0628109	0.0289544	0.12919	0.0564809	Drift_corrected	0.758311	-0.544215	0.00135177	0.0425789	0.00165529	0.032687
HILIC_pos_379_20963a7_943	HILIC_pos	5332	7.943	379.21	w/o MS2:NCGC00380990-01!(2E,4E)-12-hydroxy-13-(hydroxymethyl)-14-methoxy-3,5,7-trimethyl-14-oxotetradeca-2,4-dienoic acid [IIN-based on: CCMSLIB00000847297]							[M+H]+	4.1	379.20963:3646 380.21298:1950 381.21634:0		1	1	1	0.345197	0.0893966	0.319719	0.176798	Drift_corrected	1.41725	0.362018	0.00135177	0.0425789	0.00202386	0.0351004
HILIC_pos_472_34219a0_71	HILIC_pos	7928	0.71	472.342	w/o MS2:ACar 22:6							[M+ACN+H]+	47.25	472.34219:66780 473.34554:44806 474.3489:29282		1	1	1	0.0963698	0.0597815	0.219206	0.134365	Drift_corrected	0.732834	-0.668128	0.00135177	0.0425789	0.000985389	0.0269439
HILIC_pos_610_06598a6_299	HILIC_pos	12143	6.299	610.066	Unknown							[M+ACN+H]+	13.17	610.06598:8491 611.06933:2356 612.07269:2523		1	1	1	0.0922543	0.0896274	0.181169	0.159929	Drift_corrected	0.647971	-0.671257	0.00135177	0.0425789	0.000909797	0.0262076
HILIC_pos_740_35876a5_8	HILIC_pos	15278	5.8	740.359	Unknown							[M+CH3OH+H]+	6.77	740.35876:17910 741.36211:9227 742.36547:3091		1	1	1	0.0767553	0.0932297	0.0573016	0.134382	Drift_corrected	0.69178	-0.3432	0.00135177	0.0425789	0.000713792	0.024256
RP_neg_1027_43762a6_76	RP_neg	15960	6.76	1027.44	Unknown							[M-H]-	21.29	1027.43762:17435 1028.44097:15115 1029.44433:4231		1	1	1	0.0770376	0.0830691	0.113679	0.167961	Drift_corrected	0.563006	-0.769475	0.00135177	0.0425789	0.0003446	0.0183707
RP_pos_153_06584a1_424	RP_pos	1594	1.424	153.066	w/o MS2:N-HYDROXYMETHYLNICOTINAMIDE							[M+H-2H2O]+	24.47	153.06584:71384 154.06919:8628 155.07255:442		1	1	1	0.0777945	0.020086	0.109479	0.0443948	Drift_corrected	1.54984	0.611449	0.00135177	0.0425789	0.00548259	0.0521396
RP_pos_288_21695a5_467	RP_pos	6113	5.467	288.217	w/o MS2:ACar 8:0							[M+H]+	10	288.21695:52605 289.2203:11543 290.22366:1150		1	0.98	1	0.0590684	0.0258939	0.0336078	0.195149	Drift_corrected	0.309857	-0.543476	0.00135177	0.0425789	0.00028126	0.0170543
RP_pos_507_16049a6_308	RP_pos	18488	6.308	507.16	w/o MS2:2-(2-((3-(4-fluorophenyl)-2-methyl-4-oxo-4H-chromen-7-yl)oxy)acetamido)-5-guanidinopentanoic acid							[M+H]+	5.2	507.16049:6599 508.16384:3170 509.1672:2110		1	1	1	0.101132	0.12184	0.134863	0.209272	Drift_corrected	0.526556	-0.764702	0.00135177	0.0425789	0.000257573	0.0163678
HILIC_neg_145_06236a2_002	HILIC_neg	383	2.002	145.062	w/o MS2:GLUTAMINE							[M-H]-	11.87	145.06236:9411 146.06571:828 147.06907:0		1	1	1	0.124282	0.119829	0.173875	0.151733	Drift_corrected	0.572909	-0.700957	0.00138932	0.0426211	0.00131447	0.0298318
HILIC_neg_542_1474a6_549	HILIC_neg	5368	6.549	542.147	w/o MS2:C19H33N3O11S2; PlaSMA ID-1489							[M-H]-	9.25	542.1474:6415 543.15075:2638 544.15411:1488		1	1	1	0.101792	0.105455	0.149465	0.198451	Drift_corrected	1.40536	0.498475	0.00138932	0.0426211	0.00353548	0.0439143
HILIC_neg_720_20776a2_261	HILIC_neg	7633	2.261	720.208	Unknown							[M-H]-	3.57	720.20776:4857 721.21111:2408 722.21447:1576		1	1	1	0.174271	0.0565274	0.365466	0.156896	Drift_corrected	1.25452	0.492504	0.00138932	0.0426211	0.00103894	0.0274855
HILIC_neg_728_41132a1_994	HILIC_neg	7703	1.994	728.411	Unknown							[M-H]-	18	728.41132:9368 729.41467:6024 730.41803:1616		1	0.96	1	0.125176	0.0748088	0.125034	0.100994	Drift_corrected	0.43849	-0.711879	0.00138932	0.0426211	0.000985389	0.0269439
HILIC_neg_874_50098a1_202	HILIC_neg	8649	1.202	874.501	Unknown							[M-H]-	15.63	874.50098:4050 875.50433:2014 876.50769:2116		1	0.96	1	0.106392	0.0939592	0.159847	0.175396	Drift_corrected	0.585169	-0.681377	0.00138932	0.0426211	0.000639836	0.0231543
HILIC_pos_136_07574a1_998	HILIC_pos	470	1.998	136.076	w/o MS2:Octopamine (p-Hydroxyphenylethanolamine)							[M+H]+	8.44	136.07574:8506 137.07909:1235 138.08245:0		1	1	1	0.0690173	0.0819448	0.095976	0.120549	Drift_corrected	0.574566	-0.662228	0.00138932	0.0426211	0.00109514	0.0279709
HILIC_pos_196_11842a5_815	HILIC_pos	1166	5.815	196.118	w/o MS2:N-Methyl-D-glucamine							[M+H-H2O]+	7.95	196.11842:6306 197.12177:328 198.12513:1487		1	1	1	0.140428	0.126764	0.365874	0.306662	Drift_corrected	0.753082	-0.710767	0.00138932	0.0426211	0.000622484	0.0228385
HILIC_pos_269_07697a6_279	HILIC_pos	2517	6.279	269.077	w/o MS2:Formononetin (Biochanin B)							[M+Na]+	10.01	269.07697:9049 270.08032:1638 271.08368:600		1	1	1	0.0837615	0.0967334	0.167524	0.180781	Drift_corrected	0.689169	-0.655248	0.00138932	0.0426211	0.000657633	0.0232943
HILIC_pos_307_129a0_459	HILIC_pos	3501	0.459	307.129	w/o MS2:Unknown (carbon number 15); PlaSMA ID-1604							[M+H]+	6.85	307.129:9478 308.13235:5021 309.13571:4747		1	1	1	0.113848	0.0996894	0.14727	0.166144	Drift_corrected	0.607635	-0.719434	0.00138932	0.0426211	0.000795539	0.0249277
HILIC_pos_416_33698a0_883	HILIC_pos	6297	0.883	416.337	w/o MS2:DAG 20:1							[M+H]+	57.77	416.33698:105519 417.34033:50434 418.34369:8377		1	1	1	0.0251676	0.0186873	0.0289158	0.0562639	Drift_corrected	0.562029	-0.627829	0.00138932	0.0426211	0.0023476	0.0370174
HILIC_pos_422_32611a0_72	HILIC_pos	6438	0.72	422.326	w/o MS2:ACar 18:3							[M+ACN+H]+	16.87	422.32611:24399 423.32946:17713 424.33282:119827		1	1	1	0.102273	0.126093	0.078359	0.359659	Drift_corrected	0.536365	-0.471639	0.00138932	0.0426211	0.00165529	0.032687
HILIC_pos_429_24835a0_82	HILIC_pos	6613	0.82	429.248	w/o MS2:NCGC00347582-02![4,5-dihydroxy-3,4-bis(hydroxymethyl)-4a,8,8-trimethyl-5,6,7,8a-tetrahydro-1H-naphthalen-1-yl] hexanoate							[M+H]+	11.97	429.24835:31019 430.2517:11502 431.25506:11397		1	1	1	0.0649132	0.0506138	0.122814	0.0967924	Drift_corrected	0.720132	-0.626643	0.00138932	0.0426211	0.00115411	0.028448
HILIC_pos_447_23727a0_728	HILIC_pos	7135	0.728	447.237	w/o MS2:Atranone B							[M+H]+	2.94	447.23727:6456 448.24062:2903 449.24398:8527		1	1	1	0.174253	0.162488	0.275497	0.278398	Drift_corrected	0.670476	-0.606865	0.00138932	0.0426211	0.000959575	0.0266742
HILIC_pos_489_35748a0_515	HILIC_pos	8498	0.515	489.357	w/o MS2:Esculentic acid							[M+NH4]+	29.23	489.35748:74116 490.36083:38436 491.36419:51194		1	1	1	0.0290201	0.0206618	0.0665576	0.0423415	Drift_corrected	0.721541	-0.747109	0.00138932	0.0426211	0.000605566	0.0225037
HILIC_pos_508_39532a0_41	HILIC_pos	9135	0.41	508.395	w/o MS2:Mesoporphyrin IX							[M+H]+	4.85	508.39532:6519 509.39867:8908 510.40203:6860		1	1	1	0.121436	0.166281	0.155983	0.251571	Drift_corrected	0.768281	-0.412732	0.00138932	0.0426211	0.00329287	0.0426864
HILIC_pos_647_57739a0_426	HILIC_pos	13104	0.426	647.577	w/o MS2:Cholesteryl linolenate							[M+H]+	7.23	647.57739:4760 648.58074:7568 649.5841:1715		1	1	1	0.0537298	0.0567986	0.105522	0.14812	Drift_corrected	0.752096	-0.635053	0.00138932	0.0426211	0.00121597	0.0290489
RP_neg_1049_56128a7_944	RP_neg	16167	7.944	1049.56	w/o MS2:HSDGIFTDSYSRYRKQMAVKKYLAAVL/3							[M-H]-	23.81	1049.56128:12074 1050.56463:7949 1051.56799:3291		1	1	1	0.0751913	0.0805817	0.171356	0.191195	Drift_corrected	1.29802	0.602986	0.00138932	0.0426211	0.00781355	0.0607884
RP_neg_254_07286a3_443	RP_neg	1280	3.443	254.073	w/o MS2:Zeatin							[M-2H]2-	44.5	254.07286:66985 255.07621:7501 256.07957:1838		1	1	1	0.0351003	0.0320061	0.0657173	0.0669506	Drift_corrected	1.38189	0.538359	0.00138932	0.0426211	0.00478345	0.0493297
RP_neg_288_61945a5_833	RP_neg	1841	5.833	288.619	Unknown							[M-H]2-	188.11	288.61945:145494 289.6228:20947 290.62616:1860		1	1	1	0.0489891	0.0499819	0.119855	0.168263	Drift_corrected	1.26039	0.546013	0.00138932	0.0426211	0.00313959	0.0420194
RP_neg_324_29773a11_289	RP_neg	2576	11.289	324.298	w/o MS2:N-(11R,15S-Dihydroxy-9-oxo-5Z,13E-prostadienoyl)-ethanolamine							[M-H]-	33.37	324.29773:3451 325.30108:339 326.30444:0		1	0.98	1	0.0270358	0.031718	0.0274402	0.0786861	Drift_corrected	0.446886	-0.621801	0.00138932	0.0426211	0.00183115	0.034044
RP_neg_409_16928a6_786	RP_neg	4060	6.786	409.169	w/o MS2:MLS001333211-01!Beclomethasone							[M-H]-	93.26	409.16928:216521 410.17263:71128 411.17599:26688		1	1	1	0.0324036	0.0342447	0.0379427	0.0576283	Drift_corrected	0.586876	-0.674019	0.00138932	0.0426211	0.000203153	0.0150111
RP_neg_663_25922a3_228	RP_neg	10681	3.228	663.259	Unknown							[2M-H]-	10.57	663.25922:11721 664.26257:6959 665.26593:3369		1	0.98	1	0.17776	0.146053	0.147231	0.335456	Drift_corrected	0.419084	-0.605555	0.00138932	0.0426211	0.000334807	0.0183095
RP_neg_760_28497a6_788	RP_neg	12342	6.788	760.285	Unknown							[M-H]-	8.46	760.28497:4432 761.28832:2744 762.29168:2606		1	1	1	0.21092	0.154653	0.380857	0.302542	Drift_corrected	0.571442	-0.871901	0.00138932	0.0426211	0.000180148	0.0142739
RP_neg_814_22559a4_159	RP_neg	13160	4.159	814.226	w/o MS2:Phosphatidylcholine 18:2-22:6 / 20:4-20:4							[2M-H]-	16.65	814.22559:15304 815.22894:6995 816.2323:4013		1	1	1	0.137023	0.140258	0.157301	0.286609	Drift_corrected	0.444834	-0.775586	0.00138932	0.0426211	0.00023575	0.0157033
RP_pos_495_23004a1_624	RP_pos	17800	1.624	495.23	w/o MS2:20-O-Acetylingenol-3-angelate							[M+H]+	3.11	495.23004:5278 496.23339:1709 497.23675:1157		1	1	1	0.142796	0.0770089	0.189521	0.141867	Drift_corrected	0.509629	-0.609183	0.00138932	0.0426211	0.000169577	0.0139947
RP_pos_719_17035a8_884	RP_pos	29441	8.884	719.17	Unknown							[M+H]+	27.96	719.17035:18904 720.1737:8913 721.17706:3554		1	1	1	0.0847613	0.0695248	0.129715	0.127586	Drift_corrected	1.4455	0.491975	0.00138932	0.0426211	0.00278416	0.0399193
RP_pos_785_31494a4_962	RP_pos	31313	4.962	785.315	w/o MS2:CHENODIOL							[M+H-2H2O]+	9.23	785.31494:4627 786.31829:4830 787.32165:2333		1	1	1	0.176099	0.132535	0.375624	0.353972	Drift_corrected	1.35664	0.597075	0.00138932	0.0426211	0.0126966	0.0770453
HILIC_neg_656_23206a2_553	HILIC_neg	6982	2.553	656.232	Unknown							[M-H]-	8.07	656.23206:3679 657.23541:1314 658.23877:1653		1	1	1	0.136199	0.108577	0.334384	0.270729	Drift_corrected	1.22429	0.500492	0.00142781	0.043259	0.00101184	0.027153
HILIC_pos_1093_47546a3_107	HILIC_pos	19178	3.107	1093.48	Unknown							[2M+H]+	10.17	1093.47546:4560 1094.47881:4123 1095.48217:3774		1	1	1	0.187663	0.180148	0.0932364	0.162938	Drift_corrected	0.402449	-0.679613	0.00142781	0.043259	0.00157325	0.0321253
HILIC_pos_332_10229a5_487	HILIC_pos	4115	5.487	332.102	w/o MS2:MLS002153274-01!Z-L-Phe chloromethyl ketone26049-94-5							[M+H]+	16.08	332.10229:20266 333.10564:3573 334.109:2779		1	1	1	0.155793	0.160929	0.10987	0.175765	Drift_corrected	0.588801	-0.466287	0.00142781	0.043259	0.000817277	0.0251866
HILIC_pos_504_23846a2_724	HILIC_pos	8995	2.724	504.238	Unknown							[M+NH4]+	6.22	504.23846:13594 505.24181:5266 506.24517:2223		1	1	1	0.141414	0.154681	0.275772	0.389375	Drift_corrected	0.772786	-0.440897	0.00142781	0.043259	0.00192531	0.0347179
HILIC_pos_859_31848a5_977	HILIC_pos	17149	5.977	859.318	w/o MS2:Sekikaic acid							[2M+H]+	8.47	859.31848:5780 860.32183:5645 861.32519:1781		1	0.98	1	0.138744	0.130163	0.337041	0.323721	Drift_corrected	0.729888	-0.628728	0.00142781	0.043259	0.000753647	0.0245596
HILIC_pos_91_05426a2	HILIC_pos	86	2	91.0543	w/o MS2:p-Toluenesulfonic acid							[M+H]+	14.91	91.05426:7380 92.05761:709 93.06097:0		1	1	1	0.131496	0.107619	0.163918	0.130519	Drift_corrected	0.544522	-0.673477	0.00142781	0.043259	0.00115411	0.028448
RP_neg_715_63959a9_399	RP_neg	11614	9.399	715.64	Unknown							[M-H]-	14.08	715.63959:4633 716.64294:1477 717.6463:0		1	1	1	0.129965	0.150677	0.303533	0.373599	Drift_corrected	0.707738	-0.731446	0.00142781	0.043259	0.000572994	0.0222836
RP_neg_855_36725a5_503	RP_neg	13804	5.503	855.367	Unknown							[2M-H]-	9.88	855.36725:4596 856.3706:5140 857.37396:9185		1	1	1	0.189864	0.134239	0.180418	0.212244	Drift_corrected	0.581012	-0.524054	0.00142781	0.043259	0.000250099	0.0160533
RP_pos_482_3114a7_473	RP_pos	17080	7.473	482.311	w/o MS2:Lovastatin acetylated hydroxylated putative derivative C26H40O6 observed in fungal symbiont H							[M+K]+	28.83	482.3114:92717 483.31475:34999 484.31811:6521		1	1	1	0.0612082	0.0553831	0.0603528	0.126089	Drift_corrected	0.386682	-0.778237	0.00142781	0.043259	0.000159586	0.0137916
RP_pos_511_32788a6_347	RP_pos	18783	6.347	511.328	w/o MS2:NCGC00380113-01!2,3,14-trihydroxy-10,13-dimethyl-17-(2,3,6,7-tetrahydroxy-5,6-dimethylheptan-2-yl)-2,3,4,5,9,11,12,15,16,17-decahydro-1H-cyclopenta[a]phenanthren-6-one [IIN-based: Match]							[M+H]2+	65.71	511.32788:1385942 512.33123:306799 513.33459:21818		1	1	1	0.0290473	0.0258256	0.00497606	0.65752	Drift_corrected	0.0478517	-0.214452	0.00142781	0.043259	0.000174788	0.0141312
RP_pos_559_23077a5_269	RP_pos	21622	5.269	559.231	w/o MS2:Okaramine R_120153							[M+NH4]+	4.85	559.23077:10637 560.23412:5890 561.23748:2137		1	1	1	0.0832469	0.0822367	0.205553	0.230775	Drift_corrected	0.707662	-0.85752	0.00142781	0.043259	0.000203153	0.0150111
RP_pos_616_33099a6_69	RP_pos	24915	6.69	616.331	w/o MS2:PS 24:4							[M+H]+	7.95	616.33099:4731 617.33434:3344 618.3377:1613		1	1	1	0.196302	0.117976	0.235933	0.287434	Drift_corrected	0.432429	-0.768754	0.00142781	0.043259	0.000169577	0.0139947
RP_pos_693_23962a3_901	RP_pos	28429	3.901	693.24	w/o MS2:kuwanon G							[2M+H]+	20.32	693.23962:71887 694.24297:34707 695.24633:8739		1	0.98	1	0.0576428	0.0813232	0.0719366	0.188027	Drift_corrected	1.71168	0.62691	0.00142781	0.043259	0.00313959	0.0420194
HILIC_neg_258_05576a1_436	HILIC_neg	1479	1.436	258.056	w/o MS2:Pesticide5_Carboxin_C12H13NO2S_Vitavax							[M-H]-	10.86	258.05576:6144 259.05911:1933 260.06247:524		1	1	1	0.100865	0.0571001	0.171072	0.109575	Drift_corrected	0.588063	-0.763758	0.00146727	0.0437866	0.000885807	0.0259638
HILIC_neg_821_37762a1_157	HILIC_neg	8340	1.157	821.378	w/o MS2:2-[1-[1-hydroxy-10,13-dimethyl-3-[3,4,5-trihydroxy-6-[[3,4,5-trihydroxy-6-(hydroxymethyl)oxan-2-yl]oxymethyl]oxan-2-yl]oxy-2,3,4,7,8,9,11,12,14,15,16,17-dodecahydro-1H-cyclopenta[a]phenanthren-17-yl]ethyl]-4-(hydroxymethyl)-5-methyl-2,3-dihydropyran-6-one							[M-H]-	17.36	821.37762:10684 822.38097:6628 823.38433:3830		1	1	1	0.0736359	0.0410603	0.126118	0.0630434	Drift_corrected	0.638338	-0.700643	0.00146727	0.0437866	0.00083956	0.0253568
HILIC_pos_220_10574a5_961	HILIC_pos	1533	5.961	220.106	w/o MS2:N (g)-NITRO-L-ARGININE							[M+Na]+	13.94	220.10574:10935 221.10909:2697 222.11245:36254		1	1	1	0.0823478	0.0410324	0.118111	0.0656589	Drift_corrected	0.658997	-0.577668	0.00146727	0.0437866	0.00178566	0.0337311
HILIC_pos_400_34253a0_718	HILIC_pos	5883	0.718	400.343	w/o MS2:MAG 20:2							[M+NH4]+	173.76	400.34253:997262 401.34588:618723 402.34924:96563		1	1	1	0.0262582	0.0165236	0.0142206	0.0722747	Drift_corrected	0.285915	-0.548411	0.00146727	0.0437866	0.00246552	0.0379356
HILIC_pos_411_23788a0_888	HILIC_pos	6141	0.888	411.238	w/o MS2:COLFORSIN							[2M+H]+	14.29	411.23788:32769 412.24123:9864 413.24459:10078		1	1	1	0.158292	0.078795	0.273166	0.147513	Drift_corrected	0.678834	-0.64527	0.00146727	0.0437866	0.000909797	0.0262076
HILIC_pos_412_34229a0_499	HILIC_pos	6178	0.499	412.342	w/o MS2:ACar 17:1							[M+CH3OH+H]+	73.04	412.34229:113730 413.34564:70446 414.349:189479		1	1	1	0.0716173	0.0765052	0.0417411	0.349526	Drift_corrected	0.376275	-0.496402	0.00146727	0.0437866	0.00379406	0.0451832
HILIC_pos_440_37253a0_709	HILIC_pos	6949	0.709	440.373	w/o MS2:ACar 19:1							[M+H]+	6.38	440.37253:4048 441.37588:6840 442.37924:5451		1	1	1	0.16494	0.0610642	0.331576	0.1462	Drift_corrected	0.722945	-0.659573	0.00146727	0.0437866	0.00258878	0.0385262
HILIC_pos_494_32458a1_415	HILIC_pos	8652	1.415	494.325	LysoPC(16:1/0:0) put							[M+H]+	80.61	494.32422:83526 495.32757:33784 496.33093:1563549	104.107 (100), 184.075 (52), 124.999 (37), 86.097 (32), 81.071 (20), 60.08 (19), 67.054 (18), 104.115 (8), 163.016 (7), 184.083 (6)	1	1	1	0.0231296	0.0199099	0.0267253	0.0325606	Drift_corrected	0.576248	-0.580948	0.00146727	0.0437866	0.00212696	0.0356999
HILIC_pos_787_35046a1_702	HILIC_pos	16078	1.702	787.35	w/o MS2:AAAYGGFM/1							[M+Na]+	11.25	787.35046:18914 788.35381:10977 789.35717:3260		1	1	1	0.0310429	0.0198869	0.0375004	0.0409825	Drift_corrected	0.578896	-0.519522	0.00146727	0.0437866	0.00197403	0.0348448
RP_neg_291_23322a10_57	RP_neg	1889	10.57	291.233	w/o MS2:Androstane-3,17-diol							[M-H]-	26.42	291.23322:23708 292.23657:6616 293.23993:342		1	0.96	1	0.0849158	0.0811234	0.0788329	0.319163	Drift_corrected	0.503777	-0.406134	0.00146727	0.0437866	0.00467503	0.048894
RP_neg_369_17416a6_764	RP_neg	3312	6.764	369.174	w/o MS2:Androsterone sulfate							[M-H]-	59.89	369.17416:132878 370.17751:35634 371.18087:15944		1	1	1	0.0266651	0.0235603	0.0277051	0.0511314	Drift_corrected	0.458996	-0.70007	0.00146727	0.0437866	0.000215653	0.0153631
RP_neg_527_08972a8_573	RP_neg	7427	8.573	527.09	w/o MS2:NCGC00385218-01!7-hydroxy-2-(4-hydroxy-3,5-dimethoxyphenyl)-5-[(2S,3R,4S,5S,6R)-3,4,5-trihydroxy-6-(hydroxymethyl)oxan-2-yl]oxychromen-4-one							[M-H]-	5.9	527.08972:3643 528.09307:1154 529.09643:834		1	1	1	0.105611	0.111399	0.221171	0.192116	Drift_corrected	1.43256	0.59801	0.00146727	0.0437866	0.00781355	0.0607884
RP_neg_752_28021a4_035	RP_neg	12207	4.035	752.28	Unknown							[M-H]-	15.88	752.28021:18057 753.28356:8637 754.28692:2903		1	1	1	0.212482	0.131173	0.369356	0.248129	Drift_corrected	0.580687	-0.772746	0.00146727	0.0437866	0.000433032	0.0203532
RP_neg_792_27496a5_8	RP_neg	12810	5.8	792.275	Unknown							[M-H]-	11.51	792.27496:14426 793.27831:6242 794.28167:3110		1	1	1	0.131954	0.0869768	0.210475	0.159289	Drift_corrected	0.564428	-0.803777	0.00146727	0.0437866	0.000250099	0.0160533
RP_pos_253_15784a4_96	RP_pos	4572	4.96	253.158	w/o MS2:C13H20N2O3; PlaSMA ID-1082							[M+H-H2O]+	3.41	253.15784:5239 254.16119:2607 255.16455:0		1	1	1	0.0903951	0.0618591	0.177628	0.132612	Drift_corrected	1.30099	0.523724	0.00146727	0.0437866	0.0146378	0.0823599
RP_pos_287_20023a4_04	RP_pos	6044	4.04	287.2	w/o MS2:Androstenedione							[M+H]+	3.51	287.20023:5204 288.20358:1180 289.20694:526		1	1	1	0.100369	0.0537913	0.162573	0.148873	Drift_corrected	0.701035	-0.51441	0.00146727	0.0437866	0.000458202	0.0207978
HILIC_neg_173_00931a5_805	HILIC_neg	569	5.805	173.009	w/o MS2:Dehydroascorbic acid							[M-H2O-H]-	23.88	173.00931:30520 174.01266:2124 175.01602:1949		1	1	1	0.267917	0.0885632	0.036684	0.103775	Drift_corrected	0.784857	-0.103836	0.00150771	0.0444922	0.00083956	0.0253568
HILIC_neg_326_09943a1_99	HILIC_neg	2491	1.99	326.099	w/o MS2:Tumonoic acid E							[M-H]-	13.45	326.09943:9610 327.10278:3299 328.10614:921		1	1	1	0.0349931	0.0428096	0.0710476	0.0746642	Drift_corrected	0.633968	-0.690289	0.00150771	0.0444922	0.00109514	0.0279709
HILIC_neg_527_27991a5_521	HILIC_neg	5138	5.521	527.28	w/o MS2:PA 24:4							[M-H]-	5.03	527.27991:5867 528.28326:3194 529.28662:1953		1	1	1	0.0903858	0.0766087	0.140664	0.137747	Drift_corrected	0.675902	-0.659405	0.00150771	0.0444922	0.000774333	0.0246769
HILIC_neg_560_18317a7_823	HILIC_neg	5654	7.823	560.183	Unknown							[M-H]-	4.49	560.18317:8767 561.18652:3597 562.18988:1735		1	1	1	0.0788458	0.0628708	0.151919	0.131088	Drift_corrected	0.744419	-0.550572	0.00150771	0.0444922	0.000753647	0.0245596
HILIC_pos_233_14951a5_647	HILIC_pos	1802	5.647	233.15	w/o MS2:Ile Thr							[M+ACN+H]+	9.37	233.14951:21220 234.15286:4461 235.15622:1193		1	1	1	0.135276	0.125666	0.139525	0.238842	Drift_corrected	0.530192	-0.638874	0.00150771	0.0444922	0.0006946	0.0239886
HILIC_pos_276_15555a7_581	HILIC_pos	2716	7.581	276.156	.gamma.-L-Glu-.epsilon.-L-Lys	gamma-Glu-epsilon-Lys	Dipeptide	Amino acids, peptides, and analogues	HMDB0003869	2	x	[M+H]+	46.81	276.15567:13293 277.15902:2365 278.16238:1493	147.112 (100), 276.156 (61), 130.086 (50), 276.166 (12), 147.121 (11), 258.141 (9), 167.116 (9), 99.081 (8), 130.049 (8), 84.081 (7)	1	1	1	0.0217982	0.017554	0.0168473	0.0323508	Drift_corrected	0.563173	-0.495812	0.00150771	0.0444922	0.00157325	0.0321253
HILIC_pos_370_29568a0_498	HILIC_pos	5108	0.498	370.296	w/o MS2:MAG 18:3							[M+H]+	145.44	370.29568:1168675 371.29903:598797 372.30239:759119		1	1	1	0.0349143	0.0163692	0.0137367	0.142906	Drift_corrected	0.24043	-0.402955	0.00150771	0.0444922	0.00353548	0.0439143
HILIC_pos_520_25714a1_173	HILIC_pos	9483	1.173	520.257	w/o MS2:"MLS001158377-01!(2S)-3-(1H-indol-3-yl)-2-[[(2S)-3-methyl-2-[[(2S)-3-oxo-2-propan-2-yl-2,4-dihydroquinoxaline-1-carbonyl]amino]butanoyl]amino]propanoic acid"							[M+Na]+	10.45	520.25714:43329 521.26049:15755 522.26385:6254		1	1	1	0.0855699	0.0669611	0.179204	0.162873	Drift_corrected	0.681715	-0.709733	0.00150771	0.0444922	0.00145713	0.0310305
RP_neg_224_06203a5_625	RP_neg	887	5.625	224.062	w/o MS2:3-(N-Morpholino)-2-hydroxypropane sulfonic acid							[M+Cl]2-	437.25	224.06203:1778753 225.06538:187999 226.06874:10549		1	1	1	0.0550819	0.0291885	0.0503165	0.050387	Drift_corrected	0.460975	-0.605975	0.00150771	0.0444922	0.000250099	0.0160533
RP_neg_602_22876a3_578	RP_neg	9588	3.578	602.229	w/o MS2:[(1S,3R,5R,6S,8S)-3-{[(2S,3R,4S,5S,6R)-6-[(benzoyloxy)methyl]-3,4,5-trihydroxyoxan-2-yl]oxy}-6-hydroxy-8-methyl-9,10-dioxatetracyclo[4.3.1.0??,???.0??,???]decan-2-yl]methyl benzoate							[M-H]-	7.09	602.22876:9589 603.23211:4050 604.23547:3367		1	1	1	0.0888357	0.10643	0.115466	0.159316	Drift_corrected	0.478562	-0.749454	0.00150771	0.0444922	0.000191329	0.0145782
RP_neg_723_29456a6_593	RP_neg	11751	6.593	723.295	w/o MS2:euphodendroidin F							[M-2H]2-	7.16	723.29456:13015 724.29791:4031 725.30127:1716		1	1	1	0.0747122	0.048574	0.24318	0.214646	Drift_corrected	1.17878	0.556282	0.00150771	0.0444922	0.00306539	0.0417832
RP_pos_316_24847a7_07	RP_pos	7499	7.07	316.248	w/o MS2:ACar 10:0							[M+H]+	3.52	316.24847:28239 317.25182:29299 318.25518:9000		1	1	1	0.022896	0.0220421	0.0155492	0.0798237	Drift_corrected	0.436519	-0.43502	0.00150771	0.0444922	0.00028126	0.0170543
HILIC_neg_173_00929a5_654	HILIC_neg	568	5.654	173.009	w/o MS2:Dehydroascorbic acid							[M-H]-	17.77	173.00929:19218 174.01264:1307 175.016:1941		1	1	1	0.17235	0.129034	0.0689547	0.175042	Drift_corrected	0.575621	-0.374187	0.00154916	0.0450874	0.000862399	0.0256324
HILIC_neg_278_08792a5_793	HILIC_neg	1747	5.793	278.088	w/o MS2:N-(2-Hydroxy-1-phenylethyl)benzenesulfonamide							[M-H]-	13.11	278.08792:7378 279.09127:1781 280.09463:308		1	1	1	0.0805605	0.0983384	0.125512	0.148791	Drift_corrected	0.675862	-0.607047	0.00154916	0.0450874	0.0010667	0.0278489
HILIC_neg_586_06958a6_296	HILIC_neg	6077	6.296	586.07	Unknown							[M-H]-	13.64	586.06958:5272 587.07293:2713 588.07629:1279		1	0.98	1	0.0901439	0.130023	0.123925	0.170215	Drift_corrected	0.618067	-0.587526	0.00154916	0.0450874	0.000909797	0.0262076
HILIC_neg_933_47882a0_677	HILIC_neg	9020	0.677	933.479	w/o MS2:(2S,3S,4S,5R,6R)-6-[[(3S,6aR,6bS,8aS,14bR)-8a-carboxy-4,4,6a,6b,11,11,14b-heptamethyl-1,2,3,4a,5,6,7,8,9,10,12,12a,14,14a-tetradecahydropicen-3-yl]oxy]-3-hydroxy-4-[(2S,3R,4R,5R,6S)-3,4,5-trihydroxy-6-methyloxan-2-yl]oxy-5-[(2S,3R,4S,5R)-3,4,5-trihydroxyoxan-2-yl]oxyoxane-2-carboxylic acid							[M+FA-H]-	29.18	933.47882:10742 934.48217:12046 935.48553:8806		1	1	1	0.0585225	0.0535422	0.162329	0.171779	Drift_corrected	1.28157	0.702629	0.00154916	0.0450874	0.00252647	0.0381891
HILIC_neg_957_51953a0_519	HILIC_neg	9166	0.519	957.52	w/o MS2:3-Glc-Gal-GlcUA-Soyasapogenol B							[M+FA-H]-	16.32	957.51953:3341 958.52288:2634 959.52624:3372		1	1	1	0.0696326	0.057377	0.225693	0.175551	Drift_corrected	0.829043	-0.650587	0.00154916	0.0450874	0.0018777	0.034406
HILIC_pos_200_1024a2_013	HILIC_pos	1213	2.013	200.102	w/o MS2:Gln-Ala							[M+H]+	8.76	200.1024:13399 201.10575:2247 202.10911:557		1	1	1	0.0624098	0.0735832	0.057012	0.113991	Drift_corrected	0.50094	-0.710146	0.00154916	0.0450874	0.000909797	0.0262076
HILIC_pos_248_09193a1_998	HILIC_pos	2073	1.998	248.092	w/o MS2:Streptozocin							[M+H]+	18.48	248.09193:36832 249.09528:7917 250.09864:1853		1	1	1	0.05006	0.0610181	0.0677035	0.0853819	Drift_corrected	0.581954	-0.643709	0.00154916	0.0450874	0.00124803	0.029157
HILIC_pos_381_17636a5_164	HILIC_pos	5379	5.164	381.176	w/o MS2:Unknown (carbon number 16); PlaSMA ID-942							[M+H]+	13.95	381.17636:23394 382.17971:4171 383.18307:1498		1	1	1	0.105931	0.103893	0.188202	0.185292	Drift_corrected	0.724209	-0.603264	0.00154916	0.0450874	0.0010667	0.0278489
HILIC_pos_606_21155a5_605	HILIC_pos	12031	5.605	606.212	w/o MS2:ETOPOSIDE							[M+H]+	3.43	606.21155:8673 607.2149:3284 608.21826:1465		1	1	1	0.107948	0.0907742	0.114073	0.143578	Drift_corrected	0.533309	-0.63777	0.00154916	0.0450874	0.000774333	0.0246769
RP_neg_467_1358a5_798	RP_neg	5579	5.798	467.136	w/o MS2:NCGC00380369-01!(2S,3S,4S,5R,6S)-3,4,5-trihydroxy-6-(3-hydroxy-4-methoxy-2,5-diphenylphenoxy)oxane-2-carboxylic acid							[M-H]-	5.03	467.1358:4344 468.13915:1148 469.14251:5678		1	1	1	0.238709	0.124255	0.429554	0.255984	Drift_corrected	0.640102	-0.786157	0.00154916	0.0450874	0.000420933	0.0202029
RP_neg_578_24554a5_837	RP_neg	8976	5.837	578.246	w/o MS2:YGGFL							[M-H]-	10.46	578.24554:13892 579.24889:4459 580.25225:5107		1	1	1	0.138756	0.116461	0.3438	0.348119	Drift_corrected	1.29013	0.548138	0.00154916	0.0450874	0.00500708	0.0503608
RP_neg_684_5636a5_627	RP_neg	11040	5.627	684.564	Unknown							[M-2H]2-	36.3	684.5636:16414 685.56695:5249 686.57031:541		1	1	1	0.192451	0.192357	0.198262	0.301804	Drift_corrected	0.434307	-0.778682	0.00154916	0.0450874	0.000222168	0.0154463
RP_pos_297_22101a7_887	RP_pos	6524	7.887	297.221	w/o MS2:Progesterone							[M+H]+	11.49	297.22101:37656 298.22436:12472 299.22772:2770		1	1	1	0.0882984	0.0970551	0.196191	0.241832	Drift_corrected	0.736467	-0.716481	0.00154916	0.0450874	0.000733471	0.0244796
RP_pos_493_30179a4_829	RP_pos	17703	4.829	493.302	w/o MS2:potassium (1R,5aR)-5a,5b,8,8,11a-pentamethyl-9-oxo-1-(prop-1-en-2-yl)icosahydro-1H-cyclopenta[a]chrysene-3a-carboxylate							[M+K]+	4.34	493.30179:13357 494.30514:5768 495.3085:2538		1	1	1	0.0533097	0.0492794	0.121728	0.162242	Drift_corrected	0.767302	-0.565619	0.00154916	0.0450874	0.000354657	0.0185643
RP_pos_503_15033a1_109	RP_pos	18244	1.109	503.15	w/o MS2:methyl (3R,4R,5R)-3,4-dihydroxy-5-[(2R,3R,4S,5S,6R)-3,4,5-trihydroxy-6-[[(E)-3-phenylprop-2-enoyl]oxymethyl]oxan-2-yl]oxycyclohexene-1-carboxylate							[M+K]+	9.8	503.15033:33231 504.15368:8601 505.15704:3646		1	0.98	1	0.0670025	0.1038	0.110451	0.219779	Drift_corrected	0.56553	-0.660546	0.00154916	0.0450874	0.000197159	0.0147744
HILIC_neg_263_10391a2_001	HILIC_neg	1565	2.001	263.104	Phenylacetylglutamine	Phenylacetylglutamine	Amino acid derivative					[M-H]-	425.3	263.10391:69375 264.10726:17361 265.11062:6155	145.062 (100), 127.051 (22), 109.04 (18), 145.069 (11), 84.045 (10), 128.036 (9), 128.055 (9), 127.058 (7), 58.029 (6), 153.288 (5)	1	1	1	0.0248917	0.0297131	0.0359249	0.039533	Drift_corrected	0.565964	-0.711926	0.00159164	0.0457373	0.00134888	0.0302456
HILIC_neg_302_05212a6_411	HILIC_neg	2135	6.411	302.052	w/o MS2:MLS000860046-01!Nocodazole							[M-H2O-H]-	215.49	302.05212:226047 303.05547:37056 304.05883:9890		1	1	1	0.0106035	0.00798033	0.0204772	0.0135664	Drift_corrected	0.702114	-0.717384	0.00159164	0.0457373	0.000713792	0.024256
HILIC_neg_956_35974a1_248	HILIC_neg	9158	1.248	956.36	Unknown							[M+FA-H]-	19.79	956.35974:16115 957.36309:10215 958.36645:5794		1	1	1	0.0980993	0.119905	0.0935636	0.228837	Drift_corrected	0.43978	-0.743693	0.00159164	0.0457373	0.00103894	0.0274855
HILIC_pos_336_08728a6_143	HILIC_pos	4235	6.143	336.087	w/o MS2:Dicentrinone M+H							[M+H]+	18	336.08728:5242 337.09063:1416 338.09399:0		1	0.98	1	0.162073	0.10745	0.231871	0.208837	Drift_corrected	0.667459	-0.553912	0.00159164	0.0457373	0.00115411	0.028448
HILIC_pos_574_31567a1_382	HILIC_pos	11184	1.382	574.316	w/o MS2:LPS 22:3							[M+ACN+H]+	9.99	574.31567:5844 575.31902:1677 576.32238:869		1	1	1	0.0723551	0.0826907	0.201013	0.205688	Drift_corrected	0.790548	-0.613512	0.00159164	0.0457373	0.00246552	0.0379356
HILIC_pos_975_54309a1_939	HILIC_pos	18301	1.939	975.543	Unknown							[M+H-H2O]+	27.19	975.54309:29771 976.54644:22428 977.5498:0		1	1	1	0.031151	0.0206296	0.0395861	0.0351938	Drift_corrected	0.510735	-0.660996	0.00159164	0.0457373	0.000885807	0.0259638
RP_neg_471_22626a11_27	RP_neg	5702	11.27	471.226	w/o MS2:Hypothallin							[M-H]-	11.2	471.22626:14642 472.22961:2890 473.23297:8968		1	1	1	0.193311	0.108941	0.235896	0.290339	Drift_corrected	0.503494	-0.656098	0.00159164	0.0457373	0.00118467	0.0288654
RP_neg_883_30023a5_724	RP_neg	14229	5.724	883.3	Unknown							[M-H]-	19.36	883.30023:6185 884.30358:2625 885.30694:2684		1	1	1	0.176558	0.121347	0.190446	0.18494	Drift_corrected	0.501569	-0.652602	0.00159164	0.0457373	0.0003446	0.0183707
RP_pos_274_59796a5_289	RP_pos	5455	5.289	274.598	Unknown							[M+H]+	22.05	274.59796:7513 275.60131:3180 276.60467:1844		1	0.98	1	0.127011	0.170501	0.212567	0.38956	Drift_corrected	0.752979	-0.51354	0.00159164	0.0457373	0.000572994	0.0222836
RP_pos_311_20041a4_026	RP_pos	7215	4.026	311.2	w/o MS2:Gestoden							[M+H]+	10.01	311.20041:44411 312.20376:15837 313.20712:2736		1	1	1	0.0513677	0.0712747	0.0687926	0.159151	Drift_corrected	0.548331	-0.644506	0.00159164	0.0457373	0.0003446	0.0183707
RP_pos_324_10709a3_774	RP_pos	7844	3.774	324.107	w/o MS2:Ethyl 1-cyclopropyl-6,7-difluoro-8-methoxy-4-oxo-1,4-dihydro-3-quinolinecarboxylate M+H							[M+H]+	5.67	324.10709:13763 325.11044:5100 326.1138:708		1	1	1	0.144135	0.158443	0.0939571	0.372468	Drift_corrected	0.706381	-0.188422	0.00159164	0.0457373	0.000364986	0.0189179
RP_pos_426_26328a7_639	RP_pos	13547	7.639	426.263	w/o MS2:2-hydroxy-4-methoxy-3,5-bis(3-methylbut-2-enyl)-6-(2-phenylethyl)benzoic acid							[M+Na]+	5.33	426.26328:16832 427.26663:5882 428.26999:2805		1	1	1	0.114761	0.0934887	0.099673	0.213223	Drift_corrected	0.34329	-0.7488	0.00159164	0.0457373	0.000257573	0.0163678
RP_pos_458_23611a8_831	RP_pos	15574	8.831	458.236	w/o MS2:Cerivastatin							[M+Na]+	5.77	458.23611:20999 459.23946:8525 460.24282:4886		1	1	1	0.0839009	0.0737903	0.0518789	0.244445	Drift_corrected	0.644711	-0.212765	0.00159164	0.0457373	0.000498498	0.0215494
RP_pos_590_21539a9_567	RP_pos	23439	9.567	590.215	Unknown							[M+Na]+	6.42	590.21539:21879 591.21874:13153 592.2221:5543		1	1	1	0.217044	0.156855	0.19327	0.23285	Drift_corrected	0.580881	-0.531209	0.00159164	0.0457373	0.000498498	0.0215494
HILIC_neg_1151_32983a8_625	HILIC_neg	10021	8.625	1151.33	Unknown							[M-H]-	22.71	1151.32983:17283 1152.33318:8250 1153.33654:4079		1	1	1	0.169378	0.101259	0.181605	0.20006	Drift_corrected	1.72591	0.571045	0.00163517	0.0465672	0.00118467	0.0288654
HILIC_neg_191_02007a5_958	HILIC_neg	760	5.958	191.02	ISOCITRIC ACID	Citric acid (isomer 1)	Organic acid	Tricarboxylic acids and derivatives	HMDB0000094	2	x	[M-H]-	47.53	191.0197:32429 192.02305:1745 193.02641:194376	111.009 (100), 85.03 (35), 129.019 (14), 117.019 (14), 66.779 (14), 154.998 (12), 73.028 (9), 111.018 (8), 173.011 (7), 78.265 (7)	1	1	1	0.0874305	0.0660372	0.0577871	0.0711948	Drift_corrected	0.494021	-0.566323	0.00163517	0.0465672	0.000733471	0.0244796
HILIC_neg_451_28259a0_787	HILIC_neg	4015	0.787	451.283	w/o MS2:LPA 19:0							[M-H]-	12.33	451.28259:8030 452.28594:4757 453.2893:1304		0.938776	0.94	1	0.148753	0.0382748	0.0580858	0.0950447	Drift_corrected	2.00512	0.301871	0.00163517	0.0465672	0.000862399	0.0256324
HILIC_neg_510_25323a1_926	HILIC_neg	4861	1.926	510.253	w/o MS2:[3,4,5-trihydroxy-6-[[3,4,5-trihydroxy-6-(hydroxymethyl)oxan-2-yl]oxymethyl]oxan-2-yl] 2,6,6-trimethylcyclohexene-1-carboxylate							[M-H]-	126.6	510.25323:436630 511.25658:151253 512.25994:33188		1	1	1	0.0137968	0.0154917	0.0158015	0.0232151	Drift_corrected	0.454059	-0.715042	0.00163517	0.0465672	0.00083956	0.0253568
HILIC_neg_534_69293a1_915	HILIC_neg	5258	1.915	534.693	Unknown							[M-2H]2-	26.44	534.69293:3647 535.69628:2257 536.69964:0		1	0.98	1	0.155078	0.087319	0.297145	0.190812	Drift_corrected	1.33683	0.574441	0.00163517	0.0465672	0.00103894	0.0274855
HILIC_neg_778_17108a0_936	HILIC_neg	8064	0.936	778.171	w/o MS2:Phosphatidylcholine alkenyl 18:0-20:4							[M-H]-	10.69	778.17108:3455 779.17443:1766 780.17779:4816		0.979592	1	1	0.167203	0.174906	0.218809	0.22571	Drift_corrected	1.52765	0.593691	0.00163517	0.0465672	0.000862399	0.0256324
HILIC_pos_1153_71997a4_703	HILIC_pos	19464	4.703	1153.72	w/o MS2:GM3 d34:0							[M+H]+	17.23	1153.71997:3984 1154.72332:3473 1155.72668:2946		1	1	1	0.123596	0.122462	0.252145	0.274696	Drift_corrected	1.28595	0.617687	0.00163517	0.0465672	0.00115411	0.028448
HILIC_pos_406_13223a5_719	HILIC_pos	6025	5.719	406.132	w/o MS2:MLS001140391-01!							[M+Na]+	134.57	406.13223:574497 407.13558:123011 408.13894:28212		1	1	1	0.0489778	0.0633527	0.0208541	0.215698	Drift_corrected	2.77903	0.445441	0.00163517	0.0465672	0.00121597	0.0290489
RP_pos_1001_37561a6_982	RP_pos	35996	6.982	1001.38	Unknown							[M+H]+	11.2	1001.37561:4939 1002.37896:3618 1003.38232:9491		1	1	1	0.171904	0.170362	0.170002	0.222903	Drift_corrected	0.605458	-0.635741	0.00163517	0.0465672	0.000795539	0.0249277
RP_pos_386_32635a8_885	RP_pos	11303	8.885	386.326	w/o MS2:ACar 15:0							[M-NH4+H]+	63.33	386.32635:399925 387.3297:115019 388.33306:19627		1	1	1	0.0236092	0.021807	0.0102926	0.114983	Drift_corrected	0.246528	-0.488386	0.00163517	0.0465672	0.00055732	0.022107
HILIC_neg_761_37756a1_177	HILIC_neg	7939	1.177	761.378	Unknown							[M-H]-	23.07	761.37756:12807 762.38091:7020 763.38427:4566		1	0.98	1	0.0481423	0.0379289	0.0961375	0.0768582	Drift_corrected	0.708595	-0.543855	0.00167978	0.046954	0.000985389	0.0269439
HILIC_neg_869_284a1_034	HILIC_neg	8612	1.034	869.284	Unknown							[M+Cl]-	12.24	869.284:4662 870.28735:2818 871.29071:2999		1	0.98	1	0.141391	0.104514	0.254987	0.215426	Drift_corrected	0.689276	-0.561772	0.00167978	0.046954	0.00128085	0.0294689
HILIC_pos_240_12254a0_969	HILIC_pos	1907	0.969	240.123	w/o MS2:NCGC00380601-01!N-[1-(4-methoxy-6-oxopyran-2-yl)-2-methylpropyl]acetamide							[M+CH3OH+H]+	13.46	240.12254:10406 241.12589:2642 242.12925:0		1	1	1	0.186034	0.157561	0.0716941	0.267039	Drift_corrected	0.825772	-0.114888	0.00167978	0.046954	0.00212696	0.0356999
HILIC_pos_389_25308a1_212	HILIC_pos	5609	1.212	389.253	w/o MS2:Ilicicolin A							[M+CH3OH+H]+	5.83	389.25308:9683 390.25643:3515 391.25979:1639		1	1	1	0.0616347	0.0669654	0.12035	0.14163	Drift_corrected	0.766007	-0.577893	0.00167978	0.046954	0.00161379	0.0324731
HILIC_pos_404_18872a1_804	HILIC_pos	5977	1.804	404.189	w/o MS2:Asn-Asp-Arg							[M-NH4+H]+	7.28	404.18872:9990 405.19207:3505 406.19543:3384		1	1	1	0.103977	0.0948706	0.133641	0.126822	Drift_corrected	0.606913	-0.669687	0.00167978	0.046954	0.00165529	0.032687
HILIC_pos_438_28085a0_862	HILIC_pos	6884	0.862	438.281	w/o MS2:Bullatine B							[M+2H]2+	10.79	438.28085:55104 439.2842:15449 440.28756:4931		1	1	1	0.04576	0.04469	0.0618879	0.0871642	Drift_corrected	0.804238	-0.277582	0.00167978	0.046954	0.000959575	0.0266742
HILIC_pos_490_29034a1_491	HILIC_pos	8522	1.491	490.29	w/o MS2:1-Myristoyl-sn-glycero-3-phosphocholine							[M+Na]+	14.31	490.29034:30768 491.29369:8944 492.29705:4183		1	1	1	0.115028	0.0788742	0.142435	0.167023	Drift_corrected	0.623686	-0.536488	0.00167978	0.046954	0.00252647	0.0381891
HILIC_pos_774_59973a0_498	HILIC_pos	15865	0.498	774.6	w/o MS2:PEtOH 38:2							[M+NH4]+	16.95	774.59973:12120 775.60308:11006 776.60644:6477		1	1	1	0.11767	0.0925632	0.140788	0.176543	Drift_corrected	1.5168	0.511568	0.00167978	0.046954	0.00083956	0.0253568
HILIC_pos_791_16382a5_749	HILIC_pos	16138	5.749	791.164	Unknown							[M+H]+	11.56	791.16382:3061 792.16717:3285 793.17053:1762		1	0.98	1	0.170359	0.148225	0.340711	0.288605	Drift_corrected	0.626286	-0.682068	0.00167978	0.046954	0.00134888	0.0302456
RP_neg_288_11328a5_604	RP_neg	1823	5.604	288.113	w/o MS2:MLS002153304-01!Rutaecarpine84-26-4 M+H							[M-H]-	29.31	288.11328:34195 289.11663:3735 290.11999:1516		1	1	1	0.0527269	0.0205974	0.176977	0.069721	Drift_corrected	1.16863	0.496375	0.00167978	0.046954	0.00731902	0.0591723
RP_neg_770_59998a6_016	RP_neg	12522	6.016	770.6	w/o MS2:1-Hexadecyl-2-(8Z,11Z,14Z-eicosatrienoyl)-sn-glycero-3-phosphocholine							[M-H]-	16.59	770.59998:5043 771.60333:4241 772.60669:905		1	1	1	0.172385	0.071287	0.333668	0.162179	Drift_corrected	0.761463	-0.523189	0.00167978	0.046954	0.00161379	0.0324731
RP_neg_856_46747a7_984	RP_neg	13817	7.984	856.467	w/o MS2:NCGC00380273-01_C43H66O16_beta-D-Glucopyranose, 1-O-[(3beta,5xi,9xi)-3-(beta-D-glucopyranuronosyloxy)-30-methoxy-28,30-dioxoolean-12-en-28-yl]-							[M-H]-	32.01	856.46747:29888 857.47082:15439 858.47418:27577		1	0.94	1	0.0803841	0.0570163	0.0549517	0.280175	Drift_corrected	0.179139	-0.660558	0.00167978	0.046954	0.000191329	0.0145782
RP_pos_242_02225a3_264	RP_pos	4152	3.264	242.022	Unknown							[M+H-2H2O]+	5.32	242.02225:7351 243.0256:1582 244.02896:0		0.979592	0.98	1	0.0770811	0.0737733	0.110342	0.108727	Drift_corrected	0.517046	-0.77402	0.00167978	0.046954	0.000334807	0.0183095
RP_pos_286_18808a4_441	RP_pos	5989	4.441	286.188	w/o MS2:Lys-Arg							[M+H]+	2.8	286.18808:4201 287.19143:2306 288.19479:5536		1	1	1	0.15029	0.159367	0.203651	0.216578	Drift_corrected	0.555643	-0.741588	0.00167978	0.046954	0.000289594	0.0173937
RP_pos_298_04099a1_546	RP_pos	6550	1.546	298.041	Unknown							[M+K]+	8.11	298.04099:15150 299.04434:1788 300.0477:2841		1	0.98	1	0.0854776	0.0982077	0.0771758	0.192443	Drift_corrected	0.448513	-0.581709	0.00167978	0.046954	0.000242826	0.0157777
RP_pos_399_14703a3_331	RP_pos	11992	3.331	399.147	w/o MS2:S-(5'-adenosyl)-L-methionine (SAM)							[2M+H]+	5.53	399.14703:14692 400.15038:4974 401.15374:3458		1	0.98	1	0.118938	0.133986	0.165386	0.217252	Drift_corrected	0.597715	-0.613515	0.00167978	0.046954	0.000334807	0.0183095
RP_pos_423_32208a8_007	RP_pos	13383	8.007	423.322	w/o MS2:7-alpha-hydroxy-4-cholesten-3-one							[M+ACN+H]+	8.5	423.32208:17909 424.32543:6105 425.32879:3733		1	1	1	0.171325	0.144251	0.214853	0.271732	Drift_corrected	0.452578	-0.853602	0.00167978	0.046954	0.000215653	0.0153631
RP_pos_438_28772a11_86	RP_pos	14339	11.86	438.288	w/o MS2:(2Z,6E,10Z)-12-acetyloxy-10-(acetyloxymethyl)-6-methyl-2-(4-methylpent-3-enyl)dodeca-2,6,10-trienoic acid							[M+H]+	10.07	438.28772:21887 439.29107:7943 440.29443:11664		1	1	1	0.326678	0.0703507	0.20977	0.288179	Drift_corrected	1.79443	0.317005	0.00167978	0.046954	0.00252647	0.0381891
RP_pos_470_25708a6_555	RP_pos	16304	6.555	470.257	w/o MS2:ENGLPVHLDQSIFRRP/4							[M+H-2H2O]+	9.4	470.25708:26377 471.26043:8826 472.26379:3416		1	1	1	0.0203577	0.0160828	0.0510152	0.0341512	Drift_corrected	0.702212	-0.721866	0.00167978	0.046954	0.000527153	0.0217454
RP_pos_711_25018a3_899	RP_pos	29121	3.899	711.25	w/o MS2:[4-[(2S,3R,4S,5S,6R)-3,4,5-trihydroxy-6-(hydroxymethyl)oxan-2-yl]oxyphenyl]methyl 2-[(E)-3-(4-hydroxyphenyl)prop-2-enoyl]oxy-3-methyl-3-[(2S,3R,4S,5S,6R)-3,4,5-trihydroxy-6-(hydroxymethyl)oxan-2-yl]oxybutanoate							[M+ACN+H]+	9	711.25018:14487 712.25353:12062 713.25689:5101		1	1	1	0.0579104	0.0573398	0.101641	0.128245	Drift_corrected	1.40804	0.566229	0.00167978	0.046954	0.00968282	0.0668083
RP_pos_717_17041a8_887	RP_pos	29366	8.887	717.17	w/o MS2:Cephalexin - Dark Web Drugs							[M+ACN+H]+	23.03	717.17041:30271 718.17376:29006 719.17712:26576		1	1	1	0.0757735	0.0820372	0.111908	0.167836	Drift_corrected	1.46144	0.485042	0.00167978	0.046954	0.00306539	0.0417832
HILIC_neg_1059_37451a8_454	HILIC_neg	9776	8.454	1059.37	Unknown							[M-H]-	26.33	1059.37451:12240 1060.37786:7704 1061.38122:4907		1	1	1	0.0786056	0.0324393	0.074627	0.0736228	Drift_corrected	2.27857	0.655525	0.00172548	0.0475623	0.000959575	0.0266742
HILIC_neg_1348_18567a1_087	HILIC_neg	10212	1.087	1348.19	Unknown							[M-H]-	13.55	1348.18567:3215 1349.18902:1556 1350.19238:1850		0.959184	0.96	1	0.220474	0.190954	0.238737	0.281461	Drift_corrected	0.513959	-0.661244	0.00172548	0.0475623	0.00121597	0.0290489
HILIC_neg_367_15839a0_509	HILIC_neg	3010	0.509	367.158	w/o MS2:Dehydroisoandrosterone sulfate							[M-H]-	24.69	367.15839:26835 368.16174:14122 369.1651:154782		1	1	1	0.0430569	0.0391478	0.0650841	0.0810599	Drift_corrected	0.674654	-0.576992	0.00172548	0.0475623	0.00124803	0.029157
HILIC_neg_397_13257a0_629	HILIC_neg	3379	0.629	397.133	methyl 2-((3-(benzo[d][1,3]dioxol-5-yl)-4-oxo-6-propyl-4H-chromen-7-yl)oxy)acetate	Unknown						[M+H]+	77.24	397.13239:13196 398.13574:4184 399.1391:3959	397.132 (100), 397.205 (34), 397.142 (21), 167.187 (7), 353.141 (6), 126.278 (6), 397.218 (5), 397.158 (4), 318.133 (4)	1	1	1	0.0276089	0.0331717	0.0351407	0.0446814	Drift_corrected	0.575651	-0.642692	0.00172548	0.0475623	0.00118467	0.0288654
HILIC_pos_184_07327a1_237	HILIC_pos	991	1.237	184.073	w/o MS2:PHOSPHOCHOLINE CHLORIDE							[M+K]+	10.69	184.07327:9564 185.07662:1752 186.07998:2008		1	1	1	0.152938	0.180069	0.171724	0.2659	Drift_corrected	0.682977	-0.412003	0.00172548	0.0475623	0.00292172	0.040895
HILIC_pos_231_14536a5_446	HILIC_pos	1763	5.446	231.145	w/o MS2:Lys-Trp-Lys							[2M+H]+	46.56	231.14536:234189 232.14871:45534 233.15207:7838		1	1	1	0.0351605	0.0399357	0.0269839	0.0806465	Drift_corrected	0.396821	-0.633835	0.00172548	0.0475623	0.00124803	0.029157
HILIC_pos_388_18671a1_504	HILIC_pos	5576	1.504	388.187	w/o MS2:MMV688547							[M+CH3OH+H]+	3.85	388.18671:5909 389.19006:2395 390.19342:1000		1	1	1	0.184677	0.178864	0.275997	0.337497	Drift_corrected	0.65172	-0.527064	0.00172548	0.0475623	0.000985389	0.0269439
HILIC_pos_468_30869a0_539	HILIC_pos	7821	0.539	468.309	w/o MS2:LysoPC(14:0/0:0) put							[M+K]+	62.38	468.30869:217824 469.31204:107218 470.3154:20905		1	1	1	0.389312	0.14628	0.246899	0.243434	Drift_corrected	0.544414	-0.386267	0.00172548	0.0475623	0.000985389	0.0269439
HILIC_pos_471_34659a0_512	HILIC_pos	7899	0.512	471.347	w/o MS2:15-formyl-16-hydroxy-1,2,14,17,17-pentamethyl-8-(prop-1-en-2-yl)pentacyclo[11.7.0.0??,?????.0???,???.0?????,?????]icosane-5-carboxylic acid							[M+ACN+H]+	47.38	471.34659:67168 472.34994:32789 473.3533:42983		1	1	1	0.0262129	0.0167737	0.0673471	0.0389013	Drift_corrected	0.751506	-0.718204	0.00172548	0.0475623	0.00118467	0.0288654
HILIC_pos_713_16553a0_815	HILIC_pos	14698	0.815	713.166	Unknown							[M+H]+	9.47	713.16553:7453 714.16888:13894 715.17224:8407		0.77551	0.9	1	0.0898531	0.0888823	0.0535275	0.125441	Drift_corrected	2.21874	0.536757	0.00172548	0.0475623	0.00115411	0.028448
HILIC_pos_774_60083a0_726	HILIC_pos	15866	0.726	774.601	w/o MS2:PEtOH 38:2							[M+CH3OH+H]+	15.62	774.60083:9257 775.60418:7044 776.60754:2657		0.938776	1	1	0.113973	0.102907	0.140946	0.156226	Drift_corrected	1.46714	0.476308	0.00172548	0.0475623	0.000862399	0.0256324
HILIC_pos_916_56964a0_76	HILIC_pos	17724	0.76	916.57	Unknown	Unknown						[M+NH4]+	150.55	916.56854:4539 917.57189:6658 918.57525:3160	916.57 (100), 916.56 (69), 916.582 (62), 899.534 (26), 916.52 (13), 915.819 (9), 916.597 (8), 762.678 (7), 881.547 (6), 414.235 (5)	1	1	1	0.0548997	0.048564	0.00786985	1.42955	Drift_corrected	0.0443922	-0.214693	0.00172548	0.0475623	0.00131447	0.0298318	10	146.02
RP_neg_384_15695a5_429	RP_neg	3568	5.429	384.157	w/o MS2:Trp(Dioxidation)-Phe							[M-H]-	13.51	384.15695:29862 385.1603:68898 386.16366:16316		1	1	1	0.0505332	0.0718495	0.0656684	0.132244	Drift_corrected	0.555024	-0.62688	0.00172548	0.0475623	0.000484716	0.0213309
RP_neg_870_25275a4_154	RP_neg	14010	4.154	870.253	Unknown							[M-H]-	12.6	870.25275:5195 871.2561:2610 872.25946:2289		1	1	1	0.174449	0.0826337	0.226779	0.16076	Drift_corrected	0.47106	-0.752117	0.00172548	0.0475623	0.000433032	0.0203532
RP_pos_644_56091a11_666	RP_pos	26351	11.666	644.561	w/o MS2:Cer-AS d41:4							[M+Na]+	27.58	644.56091:44517 645.56426:26527 646.56762:6574		0.857143	0.9	1	0.0263086	0.0253917	0.0133199	0.0962551	Drift_corrected	0.194488	-0.568142	0.00172548	0.0475623	0.000409146	0.0199078
RP_pos_773_10547a8_688	RP_pos	30985	8.688	773.105	Unknown							[M+H]+	14.84	773.10547:3506 774.10882:2030 775.11218:4643		1	1	1	0.163791	0.157789	0.253052	0.278733	Drift_corrected	1.47603	0.562167	0.00172548	0.0475623	0.00321541	0.0423211
HILIC_neg_232_08336a5_683	HILIC_neg	1173	5.683	232.083	w/o MS2:N.alpha.-(tert-Butoxycarbonyl)-L-aspartic acid							[M-H]-	14.92	232.08336:4899 233.08671:736 234.09007:0		1	1	1	0.0608891	0.0573299	0.163468	0.138256	Drift_corrected	0.779725	-0.656979	0.00177231	0.0479792	0.00138412	0.0306251
HILIC_neg_320_06296a7_72	HILIC_neg	2406	7.72	320.063	w/o MS2:Dimethenamide ESA							[M-H]-	12.63	320.06296:7163 321.06631:2041 322.06967:254		1	1	1	0.102697	0.103877	0.214851	0.211153	Drift_corrected	0.7192	-0.658136	0.00177231	0.0479792	0.000934382	0.0266023
HILIC_neg_322_0965a1_935	HILIC_neg	2431	1.935	322.096	w/o MS2:N-Fructosyl alliin - H2O							[M-H]-	11.56	322.0965:3399 323.09985:1236 324.10321:375		1	1	1	0.120829	0.116832	0.290799	0.238702	Drift_corrected	1.27221	0.639445	0.00177231	0.0479792	0.00134888	0.0302456
HILIC_neg_515_44611a0_422	HILIC_neg	4965	0.422	515.446	Unknown							[M-H2O-H]-	29.59	515.44611:3538 516.44946:2470 517.45282:6588		0.979592	0.98	1	0.0805205	0.0924087	0.11225	0.155729	Drift_corrected	0.647394	-0.585787	0.00177231	0.0479792	0.00192531	0.0347179
HILIC_neg_526_24841a2_313	HILIC_neg	5117	2.313	526.248	Unknown	Unknown						[M-H]-	35.52	526.24707:10071 527.25042:2701 528.25378:2995	526.247 (100), 526.286 (41), 302.054 (17), 122.976 (13), 250.381 (10), 526.306 (10), 347.24 (9), 123.636 (9), 180.987 (9), 484.28 (8)	1	1	1	0.040336	0.0292239	0.0535353	0.05355	Drift_corrected	0.58447	-0.652958	0.00177231	0.0479792	0.000885807	0.0259638	24	540.087
HILIC_pos_143_10672a0_511	HILIC_pos	522	0.511	143.107	w/o MS2:2-Propyl-2-pentenoic acid							[M+H-H2O]+	19.6	143.10672:27638 144.11007:2649 145.11343:1617		1	1	1	0.0743473	0.063976	0.180584	0.173043	Drift_corrected	0.779335	-0.615909	0.00177231	0.0479792	0.00197403	0.0348448
HILIC_pos_354_08411a5_451	HILIC_pos	4671	5.451	354.084	w/o MS2:Pentoxazone							[M+ACN+H]+	3.38	354.08411:4988 355.08746:638 356.09082:1472		1	1	1	0.131911	0.0842944	0.148078	0.119836	Drift_corrected	0.611669	-0.467431	0.00177231	0.0479792	0.00138412	0.0306251
HILIC_pos_420_27429a3_791	HILIC_pos	6392	3.791	420.274	w/o MS2:11,12,13-trihydroxy-4,5,8-trimethyl-3-(2-methylpropyl)-1H,2H,3H,4H,6aH,9H,10H,11H,12H,13H,14H,15H,15bH-cycloundeca[e]isoindole-1,15-dione							[M+H]+	5.06	420.27429:3146 421.27764:1158 422.281:341		1	1	1	0.10209	0.107079	0.128397	0.190906	Drift_corrected	0.503306	-0.727831	0.00177231	0.0479792	0.00134888	0.0302456
HILIC_pos_423_27573a0_505	HILIC_pos	6455	0.505	423.276	w/o MS2:Unknown (carbon number 24); PlaSMA ID-2302							[M+2H]2+	43.42	423.27573:990409 424.27908:210582 425.28244:13934		1	1	1	0.0584542	0.0541179	0.0199256	0.992098	Drift_corrected	0.191358	-0.239162	0.00177231	0.0479792	0.000774333	0.0246769
HILIC_pos_429_2485a1_544	HILIC_pos	6614	1.544	429.248	w/o MS2:NCGC00347582-02![4,5-dihydroxy-3,4-bis(hydroxymethyl)-4a,8,8-trimethyl-5,6,7,8a-tetrahydro-1H-naphthalen-1-yl] hexanoate							[M+H]+	6.69	429.2485:13941 430.25185:4183 431.25521:4149		1	1	1	0.154729	0.101956	0.282513	0.175927	Drift_corrected	0.665915	-0.649495	0.00177231	0.0479792	0.00124803	0.029157
HILIC_pos_437_3421a0_503	HILIC_pos	6871	0.503	437.342	w/o MS2:NCGC00380239-01!16-hydroxy-4,4,8,10,14-pentamethyl-17-(4,5,6-trihydroxy-6-methylheptan-2-yl)-1,2,5,6,7,9,11,12,15,16-decahydrocyclopenta[a]phenanthren-3-one [IIN-based on: CCMSLIB00000848752]							[2M+H]+	5.31	437.3421:12495 438.34545:9552 439.34881:6892		1	1	1	0.110594	0.0705001	0.239639	0.305455	Drift_corrected	0.820523	-0.465444	0.00177231	0.0479792	0.00306539	0.0417832
HILIC_pos_469_33121a0_732	HILIC_pos	7848	0.732	469.331	w/o MS2:Unknown (carbon number 30); PlaSMA ID-2552							[M+H-H2O]+	26.48	469.33121:39940 470.33456:47008 471.33792:52751		1	1	1	0.0392173	0.052228	0.0931414	0.135454	Drift_corrected	0.731083	-0.692445	0.00177231	0.0479792	0.000862399	0.0256324
HILIC_pos_496_77725a1_378	HILIC_pos	8744	1.378	496.777	Unknown							[M+H]+	19.5	496.77725:4294 497.7806:2482 498.78396:2385		1	1	1	0.110763	0.160437	0.150802	0.30158	Drift_corrected	0.661934	-0.49746	0.00177231	0.0479792	0.00285219	0.0404024
RP_neg_443_17496a5_564	RP_neg	4911	5.564	443.175	11-(hydroxymethyl)-2,6,6,14,19-pentamethyl-7,16,18-trioxapentacyclo[12.6.1.0??,????.0???,?????.0?????,????]henicosa-5(10),11-diene-3,8,15,20-tetrone	Unknown						[M-H]-	67.49	443.17502:34929 444.17837:10142 445.18173:8527	443.174 (100), 443.187 (14)	1	1	1	0.0568595	0.0556531	0.112281	0.152576	Drift_corrected	1.40276	0.600633	0.00177231	0.0479792	0.00426305	0.047228	28	611.165
RP_neg_457_15323a3_791	RP_neg	5264	3.791	457.153	w/o MS2:7-hydroxy-2-(4-hydroxyphenyl)-5-[(2S,3R,4S,5S,6R)-3,4,5-trihydroxy-6-(hydroxymethyl)oxan-2-yl]oxy-2,3-dihydrochromen-4-one							[M-H]-	11.54	457.15323:49558 458.15658:13270 459.15994:33927		1	1	1	0.0549467	0.0644379	0.103888	0.137963	Drift_corrected	0.64346	-0.780074	0.00177231	0.0479792	0.000527153	0.0217454
RP_neg_527_21448a3_236	RP_neg	7436	3.236	527.214	w/o MS2:[(1aR,1bS,2S,5aS,6R,6aS)-5a-hydroxy-1a-methyl-2-[(2S,3R,4S,5S,6R)-3,4,5-trihydroxy-6-(hydroxymethyl)oxan-2-yl]oxy-1b,2,6,6a-tetrahydrooxireno[1,2]cyclopenta[4,5-b]pyran-6-yl] (2E,6S)-6-hydroxy-2,6-dimethylocta-2,7-dienoate							[2M-H]-	27.71	527.21448:60622 528.21783:23808 529.22119:4082		1	0.98	1	0.055404	0.0383447	0.0314775	0.0666511	Drift_corrected	0.384685	-0.67023	0.00177231	0.0479792	0.000498498	0.0215494
RP_neg_748_24884a4_803	RP_neg	12133	4.803	748.249	Unknown							[M-H]-	8.6	748.24884:4505 749.25219:1972 750.25555:4320		1	1	1	0.245954	0.140324	0.385355	0.230926	Drift_corrected	0.530459	-0.770775	0.00177231	0.0479792	0.000298156	0.0175432
RP_neg_828_24072a4_16	RP_neg	13383	4.16	828.241	Unknown							[2M-H]-	14.48	828.24072:6983 829.24407:3785 830.24743:1690		1	1	1	0.268009	0.141742	0.381565	0.308185	Drift_corrected	0.482235	-0.790812	0.00177231	0.0479792	0.000512641	0.0215737
RP_neg_833_38916a8_585	RP_neg	13460	8.585	833.389	w/o MS2:NCGC00380125-01![3-methyl-1-[3-methyl-1-[3-methyl-1-[3-methyl-1-oxo-1-(2,3,4,5,6-pentahydroxyhexoxy)pentan-2-yl]oxy-1-oxopentan-2-yl]oxy-1-oxopentan-2-yl]oxy-1-oxopentan-2-yl] 2-acetyloxy-3-methylpentanoate [IIN-based on: CCMSLIB00000846563]							[M-H]-	28.14	833.38916:13352 834.39251:6984 835.39587:2395		1	1	1	0.0361329	0.0507615	0.116772	0.184715	Drift_corrected	1.18585	0.517763	0.00177231	0.0479792	0.0083375	0.0624782
RP_neg_936_4751a7_465	RP_neg	14959	7.465	936.475	Unknown							[M-H]-	18.36	936.4751:5273 937.47845:9376 938.48181:2738		1	0.98	1	0.173946	0.105826	0.37444	0.216075	Drift_corrected	0.612083	-0.830967	0.00177231	0.0479792	0.000222168	0.0154463
RP_pos_620_24866a4_917	RP_pos	25122	4.917	620.249	Unknown							[M+2H]2+	9.43	620.24866:11728 621.25201:3975 622.25537:1568		1	1	1	0.0760026	0.0509314	0.107256	0.121703	Drift_corrected	1.71001	0.590406	0.00177231	0.0479792	0.00456882	0.048534
HILIC_neg_181_07201a5_061	HILIC_neg	661	5.061	181.072	w/o MS2:Theophyllin							[M-H]-	67.24	181.07201:165714 182.07536:13674 183.07872:2237		1	1	1	0.0350445	0.0422608	0.0428062	0.07547	Drift_corrected	0.743194	-0.343496	0.00182028	0.0482505	0.00083956	0.0253568
HILIC_neg_248_07793a1_276	HILIC_neg	1333	1.276	248.078	w/o MS2:MLS002153378-01!SKF-89626 hydrobromide							[M-H]-	11.21	248.07793:10910 249.08128:3068 250.08464:578		1	1	1	0.165302	0.0982125	0.2605	0.176954	Drift_corrected	1.52182	0.769279	0.00182028	0.0482505	0.000959575	0.0266742
HILIC_neg_299_06107a2_243	HILIC_neg	2083	2.243	299.061	w/o MS2:Sulfaquinoxaline							[M-H]-	8.8	299.06107:3884 300.06442:765 301.06778:264		1	1	1	0.0948932	0.117438	0.104896	0.38072	Drift_corrected	0.519821	-0.507891	0.00182028	0.0482505	0.00212696	0.0356999
HILIC_neg_320_06216a6_411	HILIC_neg	2405	6.411	320.062	w/o MS2:Dimethenamide ESA							[M+Cl]-	654.89	320.06216:386695 321.06551:81533 322.06887:19173		1	1	1	0.0126014	0.00877912	0.0250909	0.0145011	Drift_corrected	0.707446	-0.700826	0.00182028	0.0482505	0.000817277	0.0251866
HILIC_neg_405_17319a0_884	HILIC_neg	3476	0.884	405.173	w/o MS2:Asp-Asp-Arg							[M-H]-	14.55	405.17319:5439 406.17654:1134 407.1799:1580		1	1	1	0.0669532	0.0677281	0.128157	0.114076	Drift_corrected	0.682002	-0.673096	0.00182028	0.0482505	0.00145713	0.0310305
HILIC_neg_460_27008a1_441	HILIC_neg	4129	1.441	460.27	w/o MS2:NCGC00270979-03![6-hydroxy-1,1,4a,6-tetramethyl-5-[(2-oxochromen-7-yl)oxymethyl]-3,4,5,7,8,8a-hexahydro-2H-naphthalen-2-yl] acetate							[M-H]-	29.4	460.27008:62093 461.27343:22857 462.27679:8126		1	0.98	1	0.0469931	0.0630385	0.0343536	0.072104	Drift_corrected	0.35497	-0.658518	0.00182028	0.0482505	0.00083956	0.0253568
HILIC_neg_476_26495a2_577	HILIC_neg	4356	2.577	476.265	w/o MS2:2,7,7,11,15,17-hexamethyl-18-methylidene-5,13,16-trioxo-6,14-dioxatetracyclo[9.8.0.0??,???.0????,?????]nonadec-3-en-10-yl acetate							[M-H]-	15.99	476.26495:14067 477.2683:4781 478.27166:4611		1	1	1	0.0675203	0.045637	0.0731398	0.0714861	Drift_corrected	0.423525	-0.771626	0.00182028	0.0482505	0.00083956	0.0253568
HILIC_neg_491_16071a5_668	HILIC_neg	4563	5.668	491.161	w/o MS2:Carminic Acid							[M-H2O-H]-	22.72	491.16071:23651 492.16406:6698 493.16742:3484		1	1	1	0.0849252	0.11382	0.130113	0.151882	Drift_corrected	0.562243	-0.676206	0.00182028	0.0482505	0.000817277	0.0251866
HILIC_neg_893_31195a0_948	HILIC_neg	8777	0.948	893.312	Unknown							[M+FA-H]-	17.06	893.31195:9574 894.3153:6167 895.31866:3905		1	1	1	0.0733825	0.0926196	0.0676619	0.1433	Drift_corrected	0.457078	-0.739977	0.00182028	0.0482505	0.00128085	0.0294689
HILIC_neg_921_49841a0_512	HILIC_neg	8950	0.512	921.498	w/o MS2:OxPI 36:4+4O(1Cyc)							[M-H]-	21.25	921.49841:5186 922.50176:5950 923.50512:12555		1	1	1	0.167107	0.127986	0.349358	0.278002	Drift_corrected	0.698057	-0.711743	0.00182028	0.0482505	0.00165529	0.032687
HILIC_pos_494_32394a1_262	HILIC_pos	8650	1.262	494.324	w/o MS2:PC 16:1e							[M+CH3OH+H]+	68.1	494.32394:85533 495.32729:31815 496.33065:1661462		1	1	1	0.0457821	0.0433844	0.0500855	0.0722587	Drift_corrected	0.624945	-0.501521	0.00182028	0.0482505	0.00265248	0.0390354
HILIC_pos_514_28278a2_321	HILIC_pos	9307	2.321	514.283	w/o MS2:"2-((R)-4-((3R,5S,7R,8R,9S,10S,12S,13R,14S,17R)-3,7,12-trihydroxy-10,13-dimethylhexadecahydro-1H-cyclopenta[a]phenanthren-17-yl)pent-2-enamido)ethane-1-sulfonic acid"							[M+H]+	23.69	514.28278:65930 515.28613:20059 516.28949:8324		1	1	1	0.049	0.0450455	0.0328687	0.0592888	Drift_corrected	0.494075	-0.53265	0.00182028	0.0482505	0.000959575	0.0266742
HILIC_pos_525_08337a2_591	HILIC_pos	9643	2.591	525.083	Unknown							[M+Na]+	6.56	525.08337:11013 526.08672:4032 527.09008:3611		1	1	1	0.0585083	0.0570622	0.126356	0.112283	Drift_corrected	0.689274	-0.698496	0.00182028	0.0482505	0.00192531	0.0347179
HILIC_pos_739_52753a0_498	HILIC_pos	15269	0.498	739.528	w/o MS2:PA 39:3							[M+H]+	13.25	739.52753:17416 740.53088:47248 741.53424:18683		1	1	1	0.0991858	0.0865969	0.0939091	0.185675	Drift_corrected	0.611364	-0.425524	0.00182028	0.0482505	0.00207483	0.0354046
RP_neg_239_04938a3_335	RP_neg	1037	3.335	239.049	w/o MS2:Bentazone							[M-2H]2-	7.03	239.04938:27150 240.05273:17535 241.05609:1838		1	1	1	0.1375	0.135849	0.249298	0.248682	Drift_corrected	0.635597	-0.791879	0.00182028	0.0482505	0.000354657	0.0185643
RP_neg_397_13245a4_787	RP_neg	3801	4.787	397.132	w/o MS2:MGDG 5:0							[M-H]-	14.82	397.13245:52697 398.1358:13487 399.13916:31208		1	1	1	0.0504467	0.0522398	0.0624014	0.0824341	Drift_corrected	0.525395	-0.72266	0.00182028	0.0482505	0.000306953	0.0177324
RP_neg_415_14331a5_989	RP_neg	4207	5.989	415.143	w/o MS2:Flecainide							[M+Cl]-	48.65	415.14331:301995 416.14666:79448 417.15002:35718		1	1	1	0.0129981	0.0139968	0.0149231	0.0215016	Drift_corrected	0.497355	-0.729531	0.00182028	0.0482505	0.000273149	0.016852
RP_neg_610_17859a7_324	RP_neg	9736	7.324	610.179	Unknown	Unknown						[M+FA-H]-	19.69	610.17694:4408 611.18029:3756 612.18365:2773	610.178 (100), 610.221 (25), 610.197 (16), 610.227 (16), 296.609 (15), 135.515 (11), 354.556 (10), 122.975 (10), 610.36 (8), 116.929 (8)	1	1	1	0.173377	0.19712	0.160922	0.366526	Drift_corrected	0.372194	-0.71124	0.00182028	0.0482505	0.000257573	0.0163678
RP_pos_173_04192a3_859	RP_pos	2071	3.859	173.042	w/o MS2:D-XYLOSE							[M+H]+	3.21	173.04192:4729 174.04527:1024 175.04863:0		1	1	1	0.151572	0.106243	0.242944	0.189309	Drift_corrected	0.54848	-0.769592	0.00182028	0.0482505	0.000572994	0.0222836
RP_pos_295_20557a5_484	RP_pos	6437	5.484	295.206	w/o MS2:cis-Guggulsterone							[M+H]+	36.07	295.20557:192889 296.20892:66400 297.21228:36487		1	1	1	0.0258622	0.0212401	0.0306026	0.0396551	Drift_corrected	0.59806	-0.562424	0.00182028	0.0482505	0.000334807	0.0183095
RP_pos_299_16367a5_426	RP_pos	6605	5.426	299.164	w/o MS2:NCGC00385831-01!7-hydroxy-3-(2-methylbut-3-en-2-yl)-6-(3-methylbut-2-enyl)chromen-2-one							[M+H]+	4.76	299.16367:8135 300.16702:2064 301.17038:708		1	1	1	0.0658501	0.0639545	0.154712	0.173215	Drift_corrected	1.26974	0.560055	0.00182028	0.0482505	0.00670297	0.0569905
RP_pos_330_13654a7_447	RP_pos	8171	7.447	330.137	w/o MS2:Metolachlor ESA							[M+H]+	5.25	330.13654:7740 331.13989:4016 332.14325:846		1	1	1	0.0976627	0.0904486	0.0799879	0.195815	Drift_corrected	0.64393	-0.290673	0.00182028	0.0482505	0.000289594	0.0173937
RP_pos_384_2356a5_817	RP_pos	11176	5.817	384.236	w/o MS2:NCGC00179711-03_C20H30O6_2(5H)-Furanone, 5-hydroxy-4-[2-(octahydro-2,3-dihydroxy-5,6,8a-trimethylspiro[naphthalene-1(2H),2'-oxiran]-5-yl)ethyl]-							[M+NH4]2+	17.71	384.2356:698798 385.23895:119434 386.24231:7340		1	1	1	0.0444035	0.0521742	0.00956007	0.513229	Drift_corrected	0.113894	-0.251363	0.00182028	0.0482505	0.000222168	0.0154463
RP_pos_385_16782a6_121	RP_pos	11213	6.121	385.168	w/o MS2:Unknown (carbon number 18); PlaSMA ID-2127							[M+H]+	12.15	385.16782:96330 386.17117:25940 387.17453:14643		1	1	1	0.0252109	0.0198161	0.0265207	0.0300725	Drift_corrected	0.514182	-0.634482	0.00182028	0.0482505	0.0003446	0.0183707
RP_pos_610_23456a9_261	RP_pos	24577	9.261	610.235	Unknown	Unknown						[M+NH4]+	12.25	610.23444:3634 611.23779:3010 612.24115:4400	569.207 (100), 593.306 (59), 569.216 (27), 593.32 (16), 569.226 (12), 411.297 (12), 251.186 (11), 251.191 (10), 519.835 (10), 569.71 (9)	1	1	1	0.0764563	0.0859983	0.190984	0.229701	Drift_corrected	0.767077	-0.649656	0.00182028	0.0482505	0.000862399	0.0256324	14	274.252
HILIC_neg_231_0515a1_229	HILIC_neg	1145	1.229	231.052	w/o MS2:D-(???)-Quinic acid							[M-2H]2-	121.95	231.0515:391879 232.05485:58495 233.05821:5648		1	1	1	0.0727045	0.0876438	0.0675701	0.135412	Drift_corrected	0.730379	-0.277889	0.00186943	0.0486205	0.00157325	0.0321253
HILIC_neg_265_04413a1_236	HILIC_neg	1591	1.236	265.044	w/o MS2:Ethidimuron							[M-H]-	6.76	265.04413:4686 266.04748:0 267.05084:0		1	1	1	0.0968187	0.0870382	0.201062	0.161012	Drift_corrected	0.712446	-0.633076	0.00186943	0.0486205	0.00278416	0.0399193
HILIC_neg_296_12222a7_588	HILIC_neg	2054	7.588	296.122	w/o MS2:Asn Tyr							[M-H]-	10.17	296.12222:4375 297.12557:925 298.12893:678		1	0.98	1	0.104845	0.104021	0.161431	0.202894	Drift_corrected	0.603236	-0.677171	0.00186943	0.0486205	0.00285219	0.0404024
HILIC_neg_372_11227a0_541	HILIC_neg	3072	0.541	372.112	w/o MS2:Duguetine ??-N-oxide							[M-H]-	14.45	372.11227:6919 373.11562:2816 374.11898:1176		1	0.98	1	0.115625	0.0751617	0.103291	0.157013	Drift_corrected	0.451706	-0.593479	0.00186943	0.0486205	0.00128085	0.0294689
HILIC_neg_717_51141a0_439	HILIC_neg	7606	0.439	717.511	w/o MS2:TAG 41:7							[M-H]-	41.56	717.51141:9786 718.51476:9360 719.51812:6230		1	0.98	1	0.119218	0.101955	0.0901557	0.212382	Drift_corrected	0.476793	-0.68745	0.00186943	0.0486205	0.00321541	0.0423211
HILIC_neg_729_26465a6_887	HILIC_neg	7709	6.887	729.265	Unknown							[M-H]-	6.94	729.26465:3080 730.268:2090 731.27136:349		1	1	1	0.141545	0.0822218	0.285849	0.27083	Drift_corrected	0.562485	-0.532215	0.00186943	0.0486205	0.00112427	0.0282382
HILIC_neg_827_33417a1_227	HILIC_neg	8375	1.227	827.334	Unknown							[M-H]-	14.23	827.33417:4838 828.33752:3021 829.34088:3317		1	1	1	0.133429	0.092574	0.188432	0.140506	Drift_corrected	0.582555	-0.709923	0.00186943	0.0486205	0.0018777	0.034406
HILIC_pos_156_077a5_634	HILIC_pos	671	5.634	156.077	w/o MS2:Histidine							[M+H-2H2O]+	9.72	156.077:9784 157.08035:2421 158.08371:0		1	1	1	0.0833968	0.0694594	0.095793	0.0865213	Drift_corrected	0.564519	-0.665255	0.00186943	0.0486205	0.000934382	0.0266023
HILIC_pos_217_15482a5_403	HILIC_pos	1487	5.403	217.155	w/o MS2:Val-Val							[M+H]+	92.78	217.15482:358040 218.15817:69741 219.16153:6383		1	1	1	0.0215399	0.0291019	0.0163617	0.0706264	Drift_corrected	0.542454	-0.436495	0.00186943	0.0486205	0.000985389	0.0269439
HILIC_pos_230_10222a1_044	HILIC_pos	1732	1.044	230.102	w/o MS2:NCGC00381357-01!methyl 3,4,5-trihydroxycyclohexene-1-carboxylate							[M+H]+	8.29	230.10222:8820 231.10557:1597 232.10893:0		1	1	1	0.0561312	0.0361478	0.0529576	0.0464233	Drift_corrected	0.581769	-0.49446	0.00186943	0.0486205	0.0014202	0.0309068
HILIC_pos_328_24814a0_496	HILIC_pos	4020	0.496	328.248	w/o MS2:3-hydroxy-C14 homoserine lactone							[M+H]+	7.02	328.24814:26811 329.25149:12889 330.25485:883985		1	1	1	0.0557005	0.0348084	0.0945121	0.0652703	Drift_corrected	0.676294	-0.591148	0.00186943	0.0486205	0.00134888	0.0302456
HILIC_pos_330_30008a0_995	HILIC_pos	4083	0.995	330.3	w/o MS2:Tralkoxydim (isomer2)							[M+H]+	32.92	330.30008:32684 331.30343:11228 332.30679:1318		1	1	1	0.0786306	0.08487	0.0633158	0.161799	Drift_corrected	0.504153	-0.548451	0.00186943	0.0486205	0.00361985	0.044219
HILIC_pos_568_23511a3_369	HILIC_pos	11000	3.369	568.235	w/o MS2:GalNAcGlcNAcThrNAc; LC-ESI-QQ; MS2; CE							[M+K]+	6.29	568.23511:18053 569.23846:4671 570.24182:7411		1	1	1	0.0991584	0.083684	0.1623	0.140728	Drift_corrected	0.653037	-0.695241	0.00186943	0.0486205	0.000862399	0.0256324
HILIC_pos_95_06028a5_957	HILIC_pos	101	5.957	95.0603	w/o MS2:2-Aminopyridine							[M-NH4+H]+	20.45	95.06028:11248 96.06363:851 97.06699:0		1	1	1	0.0511511	0.0366469	0.0624715	0.0410389	Drift_corrected	0.633877	-0.556939	0.00186943	0.0486205	0.00161379	0.0324731
RP_neg_1253_59607a8_552	RP_neg	17143	8.552	1253.6	Unknown							[M-H]-	34.14	1253.59607:8752 1254.59942:6021 1255.60278:5263		0.938776	0.94	1	0.114771	0.101744	0.0796347	0.113251	Drift_corrected	2.38617	0.636289	0.00186943	0.0486205	0.00851894	0.0630644
RP_neg_460_27017a7_661	RP_neg	5358	7.661	460.27	w/o MS2:NCGC00270979-03![6-hydroxy-1,1,4a,6-tetramethyl-5-[(2-oxochromen-7-yl)oxymethyl]-3,4,5,7,8,8a-hexahydro-2H-naphthalen-2-yl] acetate							[M-H]-	16.3	460.27017:95993 461.27352:25428 462.27688:7244		0.918367	0.98	1	0.0403429	0.0179172	0.0299404	0.0357824	Drift_corrected	0.298101	-0.643077	0.00186943	0.0486205	0.000298156	0.0175432
RP_neg_462_15076a5_425	RP_neg	5399	5.425	462.151	w/o MS2:Cyclohexasiloxane, dodecamethyl-							[M-2H]2-	7.3	462.15076:9114 463.15411:6963 464.15747:8509		1	1	1	0.160909	0.127275	0.418568	0.340066	Drift_corrected	0.767918	-0.639949	0.00186943	0.0486205	0.000471287	0.0210904
RP_neg_808_26904a2_773	RP_neg	13080	2.773	808.269	Unknown							[M-H]-	6.12	808.26904:5046 809.27239:2889 810.27575:2972		1	1	1	0.1504	0.19505	0.257934	0.35661	Drift_corrected	0.626493	-0.692246	0.00186943	0.0486205	0.000364986	0.0189179
RP_pos_360_27463a7_237	RP_pos	9841	7.237	360.275	w/o MS2:DAG 16:1							[M+H]+	6.88	360.27463:39557 361.27798:12916 362.28134:2755		1	0.96	1	0.0422826	0.0551929	0.0390845	0.182809	Drift_corrected	0.503308	-0.556374	0.00186943	0.0486205	0.000386483	0.0194607
RP_pos_470_19177a3_812	RP_pos	16288	3.812	470.192	w/o MS2:NCGC00168819-02_C24H27N3O7_Prolinamide, N-(4-hydroxybenzoyl)valyl-N-(2-carboxy-6-hydroxyphenyl)-							[M+H]+	7.77	470.19177:37943 471.19512:13906 472.19848:4094		1	1	1	0.0435974	0.0246704	0.0676706	0.0475963	Drift_corrected	1.51054	0.595809	0.00186943	0.0486205	0.00370603	0.0446368
RP_pos_543_30811a5_172	RP_pos	20696	5.172	543.308	w/o MS2:PA 25:3							[M+H]+	4.81	543.30811:5129 544.31146:1880 545.31482:1710		1	0.98	1	0.146834	0.148969	0.209699	0.332174	Drift_corrected	1.67998	0.588276	0.00186943	0.0486205	0.00670297	0.0569905
RP_pos_917_28241a5_446	RP_pos	34491	5.446	917.282	Unknown							[M+H]+	9.6	917.28241:4509 918.28576:4657 919.28912:4589		1	1	1	0.196215	0.135384	0.340901	0.243291	Drift_corrected	0.607707	-0.773254	0.00186943	0.0486205	0.000589072	0.0225037
RP_pos_961_36505a6_885	RP_pos	35344	6.885	961.365	w/o MS2:Physodic acid							[M+H]+	9.56	961.36505:7277 962.3684:3786 963.37176:6677		1	1	1	0.124254	0.142608	0.181557	0.276156	Drift_corrected	0.642189	-0.553986	0.00186943	0.0486205	0.000675884	0.0237291
HILIC_neg_315_06961a1_831	HILIC_neg	2334	1.831	315.07	w/o MS2:Nuarimol							[M-H]-	11.61	315.06961:5354 316.07296:757 317.07632:0		1	1	1	0.14932	0.0917629	0.315348	0.214616	Drift_corrected	1.37454	0.700843	0.00191977	0.0490074	0.00115411	0.028448
HILIC_neg_600_22906a3_886	HILIC_neg	6303	3.886	600.229	w/o MS2:methyl (4S,5Z,6S)-5-(2-acetyloxyethylidene)-4-[2-[2-(4-hydroxyphenyl)ethoxy]-2-oxoethyl]-6-[(2S,3R,4S,5S,6R)-3,4,5-trihydroxy-6-(hydroxymethyl)oxan-2-yl]oxy-4H-pyran-3-carboxylate							[M-H]-	11.8	600.22906:34522 601.23241:9706 602.23577:4845		1	1	1	0.0761842	0.0814004	0.17889	0.223358	Drift_corrected	1.30592	0.636693	0.00191977	0.0490074	0.00145713	0.0310305
HILIC_neg_603_28326a0_522	HILIC_neg	6337	0.522	603.283	w/o MS2:(2S)-4-amino-2-((2R)-2-((2S)-1-(2-(2-aminoacetamido)-4-methylpentanoyl)pyrrolidine-2-carboxamido)-3-mercaptopropanamido)-4-oxobutanoic (tert-butyl carbonic) anhydride							[2M-H]-	19.44	603.28326:13510 604.28661:7060 605.28997:10061		1	1	1	0.093386	0.0791381	0.271043	0.244851	Drift_corrected	1.19262	0.584003	0.00191977	0.0490074	0.00446478	0.0481043
HILIC_neg_675_42938a0_438	HILIC_neg	7202	0.438	675.429	w/o MS2:MGDG 25:1							[M+Cl]-	44.5	675.42938:19927 676.43273:26018 677.43609:177703		1	0.98	1	0.06236	0.059933	0.0682356	0.135076	Drift_corrected	0.584656	-0.588364	0.00191977	0.0490074	0.00641262	0.0561135
HILIC_neg_982_23938a6_413	HILIC_neg	9365	6.413	982.239	Unknown							[M-H]-	24.27	982.23938:7276 983.24273:4278 984.24609:1036		1	1	1	0.0437236	0.0286139	0.134618	0.0925199	Drift_corrected	0.797295	-0.694766	0.00191977	0.0490074	0.00101184	0.027153
HILIC_pos_480_08383a5_752	HILIC_pos	8197	5.752	480.084	Unknown							[M+Na]+	3.8	480.08383:4027 481.08718:1724 482.09054:0		0.979592	0.98	1	0.115326	0.150223	0.109643	0.229489	Drift_corrected	0.501126	-0.593032	0.00191977	0.0490074	0.00115411	0.028448
HILIC_pos_499_32755a0_967	HILIC_pos	8871	0.967	499.328	w/o MS2:Adouetine X							[M+H]+	13.96	499.32755:5854 500.3309:5618 501.33426:5929		1	1	1	0.211821	0.12872	0.427847	0.245798	Drift_corrected	0.692286	-0.797205	0.00191977	0.0490074	0.000885807	0.0259638
HILIC_pos_719_17065a1_149	HILIC_pos	14848	1.149	719.171	Unknown							[M+H]+	20.38	719.17065:5779 720.174:4252 721.17736:1898		1	1	1	0.151239	0.149474	0.22499	0.176428	Drift_corrected	1.53865	0.640741	0.00191977	0.0490074	0.00101184	0.027153
RP_neg_347_22333a7_934	RP_neg	2946	7.934	347.223	w/o MS2:Cortodoxone							[M-H]-	23.32	347.22333:4557 348.22668:1398 349.23004:0		0.979592	0.92	1	0.121086	0.0563948	0.118689	0.0749487	Drift_corrected	0.596002	-0.501939	0.00191977	0.0490074	0.00165529	0.032687
RP_neg_492_17245a3_793	RP_neg	6312	3.793	492.172	w/o MS2:3-hydroxy-2-[[1-[2-[(4-hydroxybenzoyl)amino]-3-methylbutanoyl]pyrrolidine-2-carbonyl]amino]benzoic acid							[M-H]-	7.94	492.17245:5128 493.1758:1333 494.17916:1024		1	1	1	0.0838489	0.101728	0.136281	0.208381	Drift_corrected	1.3718	0.450095	0.00191977	0.0490074	0.00988988	0.0675766
RP_neg_519_26477a8_579	RP_neg	7196	8.579	519.265	w/o MS2:Enterostatin human							[M-H]-	7.89	519.26477:10831 520.26812:2808 521.27148:2992		1	1	1	0.0758741	0.0846023	0.214958	0.234845	Drift_corrected	1.21394	0.506096	0.00191977	0.0490074	0.0132268	0.0785375
RP_neg_561_27307a4_799	RP_neg	8507	4.799	561.273	w/o MS2:4-({5-[5-hydroxy-3-({[(2Z)-2-methylbut-2-enoyl]oxy}methyl)pentyl]-8a-(hydroxymethyl)-5,6-dimethyl-3,4,4a,5,6,7,8,8a-octahydronaphthalen-1-yl}methoxy)-4-oxobutanoic acid							[M-H]-	14.94	561.27307:20062 562.27642:7044 563.27978:3704		1	1	1	0.254781	0.0812759	0.443014	0.212816	Drift_corrected	1.55065	0.704321	0.00191977	0.0490074	0.00781355	0.0607884
RP_neg_750_30035a5_5	RP_neg	12176	5.5	750.3	Unknown							[M-H]-	11.16	750.30035:20834 751.3037:7114 752.30706:30458		1	1	1	0.199468	0.140051	0.377395	0.249787	Drift_corrected	0.614952	-0.770742	0.00191977	0.0490074	0.00055732	0.022107
RP_neg_790_29633a5_302	RP_neg	12784	5.302	790.296	w/o MS2:Glycan NGA2F-2AB							[M-H]-	10.21	790.29633:14815 791.29968:6612 792.30304:3268		1	1	1	0.0919234	0.0744856	0.145576	0.192927	Drift_corrected	0.583979	-0.794342	0.00191977	0.0490074	0.0003446	0.0183707
RP_neg_812_86426a7_205	RP_neg	13149	7.205	812.864	Unknown							[M-2H]2-	21.8	812.86426:5245 813.86761:51843 814.87097:25533		1	1	1	0.119345	0.0760647	0.391664	0.281008	Drift_corrected	1.14764	0.466651	0.00191977	0.0490074	0.00406954	0.0462617
RP_neg_858_48438a7_963	RP_neg	13841	7.963	858.484	Unknown							[M-H]-	64.17	858.48438:81524 859.48772:58895 860.49108:24050		1	1	1	0.0323617	0.0352444	0.0346447	0.0781152	Drift_corrected	0.389651	-0.810792	0.00191977	0.0490074	0.000242826	0.0157777
RP_pos_160_02252a3_266	RP_pos	1731	3.266	160.023	w/o MS2:Chloridazone-methyl-desphenyl							[M+NH4]2+	10.96	160.02252:37011 161.02587:9962 162.02923:3762		1	1	1	0.0445916	0.0323783	0.0595379	0.0454457	Drift_corrected	0.512086	-0.758301	0.00191977	0.0490074	0.000484716	0.0213309
RP_pos_269_19012a8_779	RP_pos	5199	8.779	269.19	w/o MS2:Boldenone							[M+H]+	10.19	269.19012:45334 270.19347:12688 271.19683:2987		1	1	1	0.0315252	0.0305393	0.03533	0.0501088	Drift_corrected	0.566171	-0.714515	0.00191977	0.0490074	0.000386483	0.0194607
RP_pos_350_05563a3_265	RP_pos	9254	3.265	350.056	w/o MS2:3-(3,3-dichloro-2-hydroxypropyl)-6,8-dimethoxyisochromen-1-one							[M+NH4]+	8.03	350.05563:8098 351.05898:3594 352.06234:565		1	0.98	1	0.0541546	0.0536862	0.0812626	0.0704375	Drift_corrected	0.562915	-0.751154	0.00191977	0.0490074	0.000527153	0.0217454
RP_pos_369_11728a3_125	RP_pos	10286	3.125	369.117	w/o MS2:methyl chlorogenate							[M+K]+	4.42	369.11728:15749 370.12063:4923 371.12399:2462		1	0.98	1	0.0803435	0.060212	0.0761072	0.0969342	Drift_corrected	0.5425	-0.537491	0.00191977	0.0490074	0.00083956	0.0253568
RP_pos_444_22272a5_802	RP_pos	14678	5.802	444.223	w/o MS2:[5-formyl-4,8-dihydroxy-3-(3-methoxy-3-oxoprop-1-en-2-yl)-8a-methyl-2,3,4,4a,5,6,7,8-octahydro-1H-naphthalen-2-yl] 3,4-dihydroxy-2-methylidenebutanoate							[M+NH4]+	28.91	444.22272:135548 445.22607:43918 446.22943:10228		1	1	1	0.0160706	0.0185016	0.0223591	0.0235892	Drift_corrected	0.587533	-0.665167	0.00191977	0.0490074	0.00028126	0.0170543
RP_pos_494_30127a6_344	RP_pos	17761	6.344	494.301	w/o MS2:1,2-Dipalmitoleoyl-sn-glycero-3-phosphocholine							[M+NH4]2+	302.3	494.30127:615006 495.30462:139174 496.30798:12715		1	1	1	0.0740877	0.0783239	0.0143554	0.552854	Drift_corrected	0.15866	-0.225782	0.00191977	0.0490074	0.000222168	0.0154463
RP_pos_600_57074a13_109	RP_pos	24075	13.109	600.571	Unknown							[M+CH3OH+H]+	24.63	600.57074:38441 601.57409:17927 602.57745:3694		0.795918	0.74	1	0.0585183	0.066974	0.0188587	0.682222	Drift_corrected	1.95273	0.268638	0.00191977	0.0490074	0.00192531	0.0347179
HILIC_neg_499_07156a1_787	HILIC_neg	4670	1.787	499.072	w/o MS2:Phaclofen							[M-H]-	5.66	499.07156:3259 500.07491:285 501.07827:1782		1	1	1	0.186237	0.194388	0.234631	0.341909	Drift_corrected	0.544965	-0.597294	0.00197133	0.0496064	0.00321541	0.0423211
HILIC_neg_763_39062a1_169	HILIC_neg	7959	1.169	763.391	Unknown							[M-H]-	4.08	763.39062:3344 764.39398:1412 765.39734:770		1	0.98	1	0.101908	0.103768	0.200727	0.203446	Drift_corrected	0.724531	-0.495238	0.00197133	0.0496064	0.00118467	0.0288654
HILIC_neg_891_29657a1_013	HILIC_neg	8761	1.013	891.297	w/o MS2:NCGC00385098-01![8,8-dimethyl-9-(3-methylbut-2-enoyloxy)-2-oxo-9,10-dihydropyrano[2,3-f]chromen-10-yl] 3-methylbut-2-enoate [IIN-based on: CCMSLIB00000846416]							[M-H]-	8.38	891.29657:4847 892.29992:3602 893.30328:2859		1	1	1	0.254869	0.138644	0.189747	0.321146	Drift_corrected	0.447478	-0.600212	0.00197133	0.0496064	0.00153364	0.0318903
HILIC_pos_1111_33984a8_576	HILIC_pos	19279	8.576	1111.34	Unknown							[2M+H]+	18.46	1111.33984:12540 1112.34319:6377 1113.34655:3367		1	1	1	0.1989	0.0708919	0.261207	0.132148	Drift_corrected	1.51858	0.571129	0.00197133	0.0496064	0.0018777	0.034406
HILIC_pos_1123_47815a3_07	HILIC_pos	19334	3.07	1123.48	w/o MS2:YMEHFRWG/-1							[M+H]+	7.18	1123.47815:3824 1124.4815:1872 1125.48486:1997		1	1	1	0.148176	0.1761	0.128429	0.261363	Drift_corrected	0.418673	-0.750056	0.00197133	0.0496064	0.00101184	0.027153
HILIC_pos_194_10204a5_89	HILIC_pos	1143	5.89	194.102	w/o MS2:MLS002153163-01!6-Methyl-2-(phenylethynyl)pyridine							[M+H]+	8.43	194.10204:3941 195.10539:1281 196.10875:561		1	1	1	0.194025	0.186091	0.219735	0.25317	Drift_corrected	0.684666	-0.412589	0.00197133	0.0496064	0.0010667	0.0278489
HILIC_pos_284_12399a5_277	HILIC_pos	2897	5.277	284.124	w/o MS2:Unknown (carbon number 12); PlaSMA ID-512							[M+ACN+H]+	13.5	284.12399:28377 285.12734:5848 286.1307:788		1	1	1	0.0718999	0.0301173	0.155213	0.0766041	Drift_corrected	0.756781	-0.636793	0.00197133	0.0496064	0.00157325	0.0321253
HILIC_pos_379_24908a0_509	HILIC_pos	5335	0.509	379.249	w/o MS2:5-(4-acetyloxy-3-hydroxy-2,5,5,8a-tetramethyl-3,4,4a,6,7,8-hexahydronaphthalen-1-yl)-3-methylpentanoic acid							[M+H]2+	28.33	379.24908:322586 380.25243:65909 381.25579:7895		1	1	1	0.0854625	0.0749207	0.048202	0.445962	Drift_corrected	0.423422	-0.312111	0.00197133	0.0496064	0.000885807	0.0259638
HILIC_pos_551_21124a2_014	HILIC_pos	10460	2.014	551.211	w/o MS2:[(1aR,1bS,2S,5aS,6R,6aS)-5a-hydroxy-1a-methyl-2-[(2S,3R,4S,5S,6R)-3,4,5-trihydroxy-6-(hydroxymethyl)oxan-2-yl]oxy-1b,2,6,6a-tetrahydrooxireno[1,2]cyclopenta[4,5-b]pyran-6-yl] (2E,6S)-6-hydroxy-2,6-dimethylocta-2,7-dienoate							[M+H]+	103.43	551.21124:365442 552.21459:130944 553.21795:25785		1	1	1	0.0698393	0.0811712	0.0834374	0.139189	Drift_corrected	0.493905	-0.694551	0.00197133	0.0496064	0.00178566	0.0337311
HILIC_pos_903_48511a3_025	HILIC_pos	17604	3.025	903.485	w/o MS2:OxPI 36:5+3O							[2M+H]+	10.27	903.48511:7352 904.48846:3897 905.49182:2574		0.979592	1	1	0.0959624	0.107992	0.133354	0.173212	Drift_corrected	0.641099	-0.586278	0.00197133	0.0496064	0.00128085	0.0294689
RP_neg_239_04895a2_141	RP_neg	1034	2.141	239.049	w/o MS2:Bentazone							[M-2H]2-	133.35	239.04895:514774 240.0523:57386 241.05566:3529		1	1	1	0.0210073	0.0194003	0.0268588	0.0334308	Drift_corrected	0.492621	-0.812047	0.00197133	0.0496064	0.000354657	0.0185643
RP_neg_386_16507a5_384	RP_neg	3601	5.384	386.165	w/o MS2:"MLS001159056-01!1-[2-[(7-methyl-4-oxo-2,3-dihydro-1H-cyclopenta[c]chromen-9-yl)oxy]acetyl]piperidine-4-carboxylic acid"							[M-H]-	14.6	386.16507:5957 387.16842:3294 388.17178:2104		1	1	1	0.169385	0.148874	0.239028	0.320389	Drift_corrected	0.546479	-0.730736	0.00197133	0.0496064	0.000325272	0.0181632
RP_neg_626_17426a6_687	RP_neg	10067	6.687	626.174	Unknown							[M-H]-	7.64	626.17426:14694 627.17761:6939 628.18097:6308		1	1	1	0.0733552	0.075722	0.108562	0.136181	Drift_corrected	0.518088	-0.810361	0.00197133	0.0496064	0.0003446	0.0183707
RP_pos_291_11847a1_585	RP_pos	6239	1.585	291.118	w/o MS2:CIANIDANOL							[M+H]+	7.3	291.11847:28100 292.12182:4147 293.12518:4267		1	1	1	0.116123	0.138526	0.122864	0.346773	Drift_corrected	1.72865	0.561081	0.00197133	0.0496064	0.00524001	0.0513385
RP_pos_479_3479a5_923	RP_pos	16884	5.923	479.348	w/o MS2:oleanolic acid							[M+H]+	7.91	479.3479:4969 480.35125:1110 481.35461:439		1	0.98	1	0.126623	0.0806912	0.156323	0.168868	Drift_corrected	2.07747	0.732133	0.00197133	0.0496064	0.00278416	0.0399193
RP_pos_593_45349a11_289	RP_pos	23635	11.289	593.453	w/o MS2:FAHFA 39:7							[M+Na]+	26.78	593.45349:55514 594.45684:30239 595.4602:5711		1	1	1	0.0986209	0.0762685	0.0460353	1.02808	Drift_corrected	0.103061	-0.585278	0.00197133	0.0496064	0.000334807	0.0183095
RP_pos_656_59497a14_326	RP_pos	26899	14.326	656.595	w/o MS2:Cer-NS d43:5							[M+Na]+	59.22	656.59497:64099 657.59832:32533 658.60168:11275		0.979592	0.96	1	0.066869	0.0370457	0.0523848	3.01552	Drift_corrected	1.82428	0.296101	0.00197133	0.0496064	0.00353548	0.0439143
RP_pos_757_32056a4_959	RP_pos	30565	4.959	757.321	Unknown							[M+H]+	10.38	757.32056:8156 758.32391:3528 759.32727:3319		1	1	1	0.120445	0.0746782	0.237975	0.220575	Drift_corrected	1.35648	0.562429	0.00197133	0.0496064	0.0168332	0.087794
